# Supplementary material for: Proteomic landscape of Alzheimer’s Disease: novel insights into pathogenesis and biomarker discovery
Source: Mol Neurodegener. 2021 Aug 12;16:55. doi: 10.1186/s13024-021-00474-z (PMC8359598; doi:10.1186/s13024-021-00474-z)
Supplement: Supplementary file 1 — Additional file 1: [file 13024_2021_474_MOESM1_ESM.xlsx]

## Sheet: S1
	Supplementary Table S1. The list of AD genes and risk loci with corresponding protein expressions in AD brains
	AD genes and possible risk loci (n = 167) were compiled from genetic studies, including familial genetic linkage analysis, whole genome sequencing, GWAS, TWAS and PWAS. Manuscripts online (e.g. bioRxiv and MedRxiv) were also included. In this list of 167 genes, 122 corresponding proteins were identified in the meta-analysis of AD proteome (Supplementary Table S2), in which 35 proteins (color-high…
	Genetic results (from ~30 papers)		Proteomics results (from 7 datasets)
	AD genes & risk loci (n = 167)	References	Median of log2(AD/Ctl)	BH FDR
	APP	PMID:1671712,doi:https://doi.org/10.1101/2020.10.01.20200659,doi:https://doi.org/10.1101/19012021	2.5399	1.78323e-19
	MAPT	doi:https://doi.org/10.1101/19012021	0.482489	2.07631e-16
	CLU	PMID:33589840,PMID:30820047,PMID:30617256,PMID:24162737,doi:https://doi.org/10.1101/2020.10.01.20200659	0.44119	4.87749e-15
	APOE	PMID:8346443,PMID:30820047,PMID:30617256,PMID:24209629,PMID:33497263	0.562984	1.17262e-12
	ICA1	doi:https://doi.org/10.1101/2020.10.01.20200659	-0.15664	1.75917e-11
	PTK2B	PMID:30820047,PMID:30617256,PMID:24162737,doi:https://doi.org/10.1101/2020.10.01.20200659	-0.199349	4.57257e-10
	CD2AP	PMID:33589840,PMID:30820047,PMID:30617256,PMID:24162737,doi:https://doi.org/10.1101/2020.10.01.20200659	0.222863	8.44239e-07
	SNX32	PMID:33510477	-0.240994	1.19671e-06
	ADAM17	doi:https://doi.org/10.1101/2020.10.01.20200659	0.176106	2.96269e-06
	FERMT2	PMID:33589840,PMID:30820047,PMID:24162737,doi:https://doi.org/10.1101/2020.10.01.20200659	0.152308	8.03449e-06
	CARHSP1	PMID:33510477	0.197099	1.39594e-05
	ANK3	doi:https://doi.org/10.1101/2020.10.01.20200659	-0.0971323	2.39676e-05
	ABI3	PMID:30617256,doi:https://doi.org/10.1101/2020.10.01.20200659	0.230139	2.75102e-05
	PLEKHA1	PMID:33510477,doi:https://doi.org/10.1101/2020.10.01.20200659	-0.0868576	4.12829e-05
	BCKDK	doi:https://doi.org/10.1101/2020.10.01.20200659	-0.115734	8.17106e-05
	GRN	doi:https://doi.org/10.1101/2020.10.01.20200659	0.120755	8.70622e-05
	COX7C	doi:https://doi.org/10.1101/2020.10.01.20200659	-0.132103	8.73483e-05
	TMEM163	PMID:33589840	-0.162138	0.000112719
	CNTNAP2	PMID:30617256	-0.0798978	0.000113298
	ADAMTS1	PMID:33589840,PMID:30820047,doi:https://doi.org/10.1101/2020.10.01.20200659	0.508525	0.000211789
	NDUFAF7	doi:https://doi.org/10.1101/19012021	-0.0713145	0.000355385
	SEL1L	PMID:33173892	-0.124701	0.000496264
	RTFDC1	PMID:33510477	0.17582	0.000573406
	AGRN	doi:https://doi.org/10.1101/2020.11.20.20235275	0.132687	0.000787764
	ICA1L	PMID:33510477	-0.0761852	0.00109724
	SPRED2	PMID:33589840	-0.0651203	0.00192571
	HLA-DRB1	PMID:33589840,PMID:30820047,PMID:30617256,PMID:24162737	0.518983	0.00206944
	INPP5D	PMID:33589840,PMID:30820047,PMID:30617256,PMID:24162737,doi:https://doi.org/10.1101/2020.10.01.20200659	0.126002	0.00277494
	TPBG	PMID:28183528	-0.11944	0.00283139
	PLCG2	PMID:33589840,doi:https://doi.org/10.1101/2020.10.01.20200659,doi:https://doi.org/10.1101/19012021	0.0931457	0.00393504
	IDUA	doi:https://doi.org/10.1101/2020.10.01.20200659	0.143449	0.0052018
	CTSH	PMID:33510477,doi:https://doi.org/10.1101/2020.10.01.20200659	0.283425	0.0063059
	PRKCH	PMID:33173892	-0.0910031	0.00699373
	PFDN1	PMID:28183528	-0.0650599	0.00815561
	SHARPIN	doi:https://doi.org/10.1101/2020.10.01.20200659,doi:https://doi.org/10.1101/19012021	0.121003	0.00954206
	PVR	PMID:33510477	-0.120991	0.0115126
	PICALM	PMID:33589840,PMID:30820047,PMID:30617256,PMID:24162737	-0.0706863	0.0117689
	TREM2	PMID:30820047,PMID:30617256,PMID:18546367,PMID:23150934,PMID:23150908,doi:https://doi.org/10.1101/2020.10.01.20200659	0.347521	0.0144186
	STX4	PMID:33510477	0.0986018	0.0149868
	TSPAN14	PMID:33589840,doi:https://doi.org/10.1101/2020.10.01.20200659	0.0821113	0.0180043
	CTSB	doi:https://doi.org/10.1101/2020.10.01.20200659	0.106901	0.0192814
	CCDC6	PMID:33589840	0.056185	0.0216155
	EPHX2	PMID:33510477	0.098577	0.0328104
	ABCA1	doi:https://doi.org/10.1101/2020.10.01.20200659	0.150932	0.0342135
	RBCK1	doi:https://doi.org/10.1101/2020.10.01.20200659	0.0150097	0.0450947
	WNT3	doi:https://doi.org/10.1101/2020.10.01.20200659	0.301085	0.0456282
	ANKH	doi:https://doi.org/10.1101/2020.10.01.20200659	-0.00589739	0.0491312
	WDR12	doi:https://doi.org/10.1101/2020.10.01.20200659	0.112742	0.0508315
	NCK2	PMID:33589840,doi:https://doi.org/10.1101/2020.10.01.20200659	-0.00944313	0.0554571
	FHL2	doi:https://doi.org/10.1101/2020.11.20.20235275	-0.124024	0.0738098
	HAVCR2	doi:https://doi.org/10.1101/2020.11.20.20235275	0.109649	0.0829454
	OARD1	PMID:30820047	0.0761584	0.0917947
	PILRA	PMID:33589840	0.28243	0.0924659
	PRKD3	doi:https://doi.org/10.1101/2020.10.01.20200659,doi:https://doi.org/10.1101/19012021	0.14193	0.0968857
	FNBP1L	PMID:33173892	0.0480825	0.113235
	DOC2A	PMID:33510477,doi:https://doi.org/10.1101/2020.10.01.20200659	-0.057704	0.116226
	ECHDC3	PMID:33589840,PMID:30820047,PMID:30617256,PMID:28183528	0.261277	0.117152
	CHRNE	doi:https://doi.org/10.1101/19012021	0.393039	0.124041
	IGH	doi:https://doi.org/10.1101/2020.10.01.20200659	0.353345	0.124546
	CD33	PMID:33589840,PMID:30617256,PMID:24162737	0.356429	0.125017
	WWOX	PMID:30820047	0.0505386	0.146318
	RIN3	PMID:24162737	0.171976	0.17046
	KLF16	doi:https://doi.org/10.1101/2020.10.01.20200659	-0.12073	0.171515
	STX6	PMID:33510477	0.0387088	0.174258
	NYAP1	PMID:30820047	-0.0386048	0.187801
	HS3ST1	PMID:30617256,doi:https://doi.org/10.1101/19012021	0.229736	0.189593
	ADAM10	PMID:33589840,PMID:30820047,PMID:30617256	0.122271	0.192139
	ACE	PMID:33589840,PMID:33510477,PMID:30820047,doi:https://doi.org/10.1101/2020.10.01.20200659	0.0902569	0.220353
	TNIP1	doi:https://doi.org/10.1101/2020.11.20.20235275,doi:https://doi.org/10.1101/2020.10.01.20200659	-0.0818402	0.223839
	SPI1	PMID:33589840,PMID:30820047,doi:https://doi.org/10.1101/2020.10.01.20200659	0.391549	0.224599
	KANSL1	doi:https://doi.org/10.1101/19012021	0.108188	0.228157
	BLNK	doi:https://doi.org/10.1101/2020.10.01.20200659	-0.178751	0.234649
	TRIP4	PMID:24495969	0.0313088	0.254253
	MEF2C	PMID:30820047,PMID:24162737	0.0647689	0.261685
	HBEGF	PMID:28183528	0.173621	0.267948
	UNC5C	PMID:25419706	0.0523519	0.28536
	NALCN	PMID:33173892	0.0176941	0.291631
	SPPL2A	PMID:33589840,PMID:30820047,doi:https://doi.org/10.1101/2020.10.01.20200659	0.0242239	0.293581
	C15ORF41	PMID:33173892	0.173927	0.300352
	LILRB2	doi:https://doi.org/10.1101/2020.10.01.20200659	0.157213	0.338104
	UMAD1	doi:https://doi.org/10.1101/2020.10.01.20200659	0.0580937	0.339786
	ABCA7	PMID:33589840,PMID:30820047,PMID:30617256,PMID:25807283,PMID:24162737,doi:https://doi.org/10.1101/2020.10.01.20200659	-0.0505382	0.342473
	RORA	PMID:31283791	0.0457863	0.343549
	CR1	PMID:33589840,PMID:30820047,PMID:30617256,PMID:24162737,doi:https://doi.org/10.1101/2020.10.01.20200659	0.270252	0.385756
	IQCK	PMID:30820047	0.217142	0.404972
	BIN1	PMID:33589840,PMID:30820047,PMID:30617256,PMID:24162737,doi:https://doi.org/10.1101/2020.10.01.20200659	-0.0419825	0.406615
	HLA-DQA1	doi:https://doi.org/10.1101/2020.10.01.20200659	0.191261	0.411162
	CLSTN2	PMID:33173892	0.0372395	0.421263
	SNX1	doi:https://doi.org/10.1101/2020.10.01.20200659	0.00883784	0.455954
	GCH1	PMID:29432188	0.164267	0.457639
	SORL1	PMID:33589840,PMID:30820047,PMID:30617256,PMID:24162737,doi:https://doi.org/10.1101/2020.10.01.20200659	0.000898262	0.462906
	APC	PMID:33173892	0.0221362	0.486557
	PSEN1	PMID:7596406	0.00387988	0.491912
	RASGEF1C	doi:https://doi.org/10.1101/2020.10.01.20200659	0.117203	0.503657
	WDR81	doi:https://doi.org/10.1101/2020.10.01.20200659	-0.032884	0.512572
	MYO15A	doi:https://doi.org/10.1101/2020.10.01.20200659	0.0764919	0.514958
	SORT1	doi:https://doi.org/10.1101/2020.10.01.20200659	0.0421738	0.524784
	TSPOAP1	PMID:33589840,PMID:30820047,doi:https://doi.org/10.1101/2020.10.01.20200659	-0.0616035	0.538589
	KAT8	PMID:33589840,PMID:30617256	0.0176489	0.552045
	ZNF655	PMID:30108311	0.0770999	0.55218
	TPCN1	doi:https://doi.org/10.1101/2020.10.01.20200659	-0.0261062	0.556213
	EPDR1	doi:https://doi.org/10.1101/2020.10.01.20200659	0.0572718	0.574267
	C2CD3	PMID:33173892	0.0131639	0.604862
	SLC24A4	PMID:33589840,PMID:30820047,PMID:30617256,PMID:24162737,doi:https://doi.org/10.1101/2020.10.01.20200659	-0.0136906	0.609506
	ZNF423	PMID:31283791	0.0383326	0.63597
	USP6NL	PMID:28183528,doi:https://doi.org/10.1101/2020.10.01.20200659	0.0341486	0.644062
	IGHG3	PMID:30108311	0.171626	0.696838
	PSEN2	PMID:7638621	0.0326358	0.732477
	CELF1	PMID:24162737	-0.0304043	0.830876
	KIF2A	PMID:33173892	-0.00433816	0.851568
	MME	doi:https://doi.org/10.1101/2020.10.01.20200659	0.0430886	0.853968
	ADAMTS4	PMID:30617256	0.0407396	0.904714
	EED	doi:https://doi.org/10.1101/2020.10.01.20200659	-0.0469086	0.906104
	C7	PMID:31032141	0.0662162	0.956962
	APH1B	PMID:33589840,PMID:30617256,doi:https://doi.org/10.1101/2020.10.01.20200659	-0.0343645	1
	APOC2	PMID:31346172	-0.0373105	1
	CASS4	PMID:33589840,PMID:30820047,PMID:30617256,PMID:24162737,doi:https://doi.org/10.1101/2020.10.01.20200659	-0.101444	1
	CTNNA2	PMID:33173892	-0.000946513	1
	IL34	doi:https://doi.org/10.1101/2020.10.01.20200659,doi:https://doi.org/10.1101/19012021	-0.0277787	1
	LACTB	PMID:33510477	-0.0324596	1
	NDUFAF6	PMID:30820047	-0.0406541	1
	TMEM106B	doi:https://doi.org/10.1101/2020.11.20.20235275,doi:https://doi.org/10.1101/2020.10.01.20200659	-0.00722314	1
	AC074212.3	PMID:30617256	NA	NA
	AC099552.4	PMID:30108311	NA	NA
	ADAMTS20	PMID:30820047	NA	NA
	ALPK2	PMID:30617256	NA	NA
	BZRAP1-AS1	PMID:30617256,PMID:28183528	NA	NA
	C17orf107	doi:https://doi.org/10.1101/19012021	NA	NA
	CLNK	PMID:33589840,PMID:30617256,doi:https://doi.org/10.1101/2020.10.01.20200659	NA	NA
	DSG2	PMID:24162737	NA	NA
	EPHA1	PMID:33589840,PMID:30820047,PMID:30617256,PMID:24162737,doi:https://doi.org/10.1101/2020.10.01.20200659	NA	NA
	FOXF1	doi:https://doi.org/10.1101/2020.10.01.20200659	NA	NA
	FST	PMID:30820047	NA	NA
	HESX1	PMID:30617256	NA	NA
	HLA-DRB5	PMID:24162737	NA	NA
	HS3ST5	doi:https://doi.org/10.1101/2020.10.01.20200659	NA	NA
	IGHV1-67	PMID:24922517	NA	NA
	JAZF1	doi:https://doi.org/10.1101/2020.10.01.20200659	NA	NA
	KCNJ15	PMID:29432188	NA	NA
	LHX9	PMID:33173892	NA	NA
	LINC00298	PMID:33173892	NA	NA
	MAF	doi:https://doi.org/10.1101/2020.10.01.20200659	NA	NA
	MINDY2	doi:https://doi.org/10.1101/2020.10.01.20200659	NA	NA
	MIR142	PMID:30820047	NA	NA
	MS4A2	PMID:30820047	NA	NA
	MS4A4A	doi:https://doi.org/10.1101/2020.10.01.20200659	NA	NA
	MS4A6A	PMID:30617256,PMID:24162737	NA	NA
	MS4A6E	PMID:33589840	NA	NA
	NME8	PMID:30820047,PMID:24162737	NA	NA
	NTN5	doi:https://doi.org/10.1101/2020.11.20.20235275	NA	NA
	PPARGC1A	PMID:31283791	NA	NA
	PRDM7	doi:https://doi.org/10.1101/2020.10.01.20200659	NA	NA
	PVRL2	PMID:31346172	NA	NA
	RHOH	doi:https://doi.org/10.1101/2020.10.01.20200659	NA	NA
	SCIMP	PMID:33589840,PMID:30617256,doi:https://doi.org/10.1101/2020.10.01.20200659	NA	NA
	SEC61G	doi:https://doi.org/10.1101/2020.10.01.20200659	NA	NA
	SIGLEC11	doi:https://doi.org/10.1101/2020.10.01.20200659	NA	NA
	SLC2A4RG	doi:https://doi.org/10.1101/2020.10.01.20200659	NA	NA
	SPATA48	PMID:33589840	NA	NA
	SPDYE3	doi:https://doi.org/10.1101/2020.10.01.20200659	NA	NA
	SUCLG2P4	PMID:30820047	NA	NA
	SUZ12P1	PMID:30617256	NA	NA
	SYTL3	PMID:33173892	NA	NA
	TP53INP1	PMID:24922517	NA	NA
	TREML2	PMID:24439484,doi:https://doi.org/10.1101/2020.10.01.20200659	NA	NA
	UNC5CL	PMID:33589840,doi:https://doi.org/10.1101/2020.10.01.20200659	NA	NA
	ZCWPW1	PMID:30617256,PMID:24162737	NA	NA

## Sheet: S2
	Supplementary Table S2. Meta-analysis of seven published TMT datasets to identify proteomic changes in AD brains
	Meta-analysis was performed by integrative analysis of seven proteomics datasets (datasets 1-3 from Bai et al. Neuron 2020, 105:975-991 (dataset1: pooled TMT analysis of Banner Sun cohort without cell type normalization; dataset2: individual case TMT analysis of Banner Sun cohort; dataset3: individual case TMT analysis of Mount Sinai cohort); dataset 4 from Wang et al. Anal. Chem. 2020, 92:7162-7…
	Gene Name	Protein Accession	Annotation	PSM# (Dataset 1)	Dataset 1 (n = 14,513)		Dataset 2 (n = 12,650)		Dataset 3 (n = 12,147)		Dataset 4 (n = 10,175)		Dataset 5 (n = 8,817)		Dataset 6 (n = 11,244)		Dataset 7 (n = 8,066)		Direction in one-tailed t-tests	Fisher's combined P	Median of log2(AD/ctl)	BH FDR	Cell type expression by RNAseq
					Cases: 20 ctl and 20 AD		Cases: 12 ctl and 15 AD		Cases: 23 ctl and 39 AD		Cases: 7 ctl and 8 AD		Cases: 10 ctl and 10 AD		Cases: 10 ctl and 9 AD		Cases: 4 ctl and 5 AD						astrocytes	neurons	oligodendrocytes	microglia	endothelia
					p Value	log2(AD/ctl)	p Value	log2(AD/ctl)	p Value	log2(AD/ctl)	p Value	log2(AD/ctl)	p Value	log2(AD/ctl)	p Value	log2(AD/ctl)	p Value	log2(AD/ctl)
	APP (Aβ)	cu|P05067-108|A4_HUMAN (Abeta)	Amyloid beta peptide (K.LVFFAEDVGSNK.G)	35	0.00132281	2.97863	0.000215766	1.1069	3.74363e-09	2.73306	1.11782e-05	2.5399	1.15696e-08	1.24625	NA	NA	NA	NA	Up in AD	1.03874e-22	2.5399	1.78323e-19	5.61829	8.93357	8.01263	5.30583	5.65582
	MDK	sp|P21741|MK_HUMAN	Midkine	39	0.000900307	2.44243	1.31081e-06	2.08431	1.35285e-09	2.56371	9.7834e-06	2.78157	3.20261e-07	2.27744	2.98778e-10	2.7418	9.27665e-06	2.59654	Up in AD	2.17016e-35	2.56371	2.60788e-31	1.92782	2.06629	0.651379	0.308401	0.883874
	SMOC1	sp|Q9H4F8|SMOC1_HUMAN	SPARC-related modular calcium-binding protein 1	47	0.026547	1.19693	9.86705e-05	0.800001	2.2775e-10	1.11179	0.00140506	0.876592	2.89656e-10	1.50057	1.16635e-09	1.47905	1.56292e-07	2.10521	Up in AD	6.46806e-35	1.19693	3.88633e-31	1.20023	2.77164	3.30865	0.324064	0.0827802
	ICAM1	sp|P05362|ICAM1_HUMAN	Intercellular adhesion molecule 1	58	0.00729147	1.0669	1.83857e-05	0.596414	1.67608e-09	1.07577	1.85763e-08	1.31438	6.42325e-07	1.19214	6.77275e-07	1.13533	0.0534793	0.730913	Up in AD	5.55427e-29	1.07577	2.22485e-25	0.935515	0.798664	0.916002	4.51042	4.75862
	SFRP1	sp|Q8N474|SFRP1_HUMAN	Secreted frizzled-related protein 1	20	0.00545131	1.20195	0.000279501	0.680192	9.01145e-11	0.955107	0.000267636	1.28444	2.07521e-05	1.42666	1.97216e-08	1.46438	0.000116531	1.67639	Up in AD	8.16911e-28	1.28444	2.41483e-24	1.59981	4.26121	4.5482	0.439324	0.0265635
	CTHRC1	sp|Q96CG8|CTHR1_HUMAN	Collagen triple helix repeat-containing protein 1	12	0.00873502	2.37116	1.24317e-06	1.77208	1.65819e-10	1.25188	6.6558e-05	1.18958	0.00495311	0.545976	6.07065e-11	1.44398	NA	NA	Up in AD	1.00476e-27	1.34793	2.41483e-24	0.981133	2.31443	1.73866	1.22808	1.05208
	NTN1	sp|O95631|NET1_HUMAN	Netrin-1	34	0.0118586	2.10655	3.77637e-05	1.23749	1.28362e-07	1.01729	1.172e-05	1.87372	2.66645e-06	1.83986	3.48414e-07	1.25783	0.000181813	2.19176	Up in AD	3.89817e-26	1.83986	7.80739e-23	0.329088	0.209889	0.315344	0.102848	0
	HSPB1	sp|P04792|HSPB1_HUMAN	Heat shock protein beta-1	183	0.00402517	0.499058	0.000662223	0.253419	2.65042e-09	0.706808	0.00288095	0.61011	3.49379e-06	0.877581	2.73174e-06	0.88237	0.00754638	1.01855	Up in AD	2.34093e-22	0.706808	3.51637e-19	3.41322	1.69336	1.5171	3.06327	2.84233
	PBXIP1	sp|Q96AQ6|PBIP1_HUMAN	Pre-B-cell leukemia transcription factor-interacting protein 1	147	0.000745432	0.408424	0.00545739	0.160102	3.47099e-08	0.60144	6.0664e-05	0.38923	3.43799e-05	0.478198	8.46985e-07	0.568441	0.0438757	0.382283	Up in AD	1.46646e-21	0.408424	1.95806e-18	4.9926	2.53733	0.916025	1.16363	1.07826
	GPNMB	sp|Q14956|GPNMB_HUMAN	Transmembrane glycoprotein NMB	13	0.0051123	0.937173	5.1831e-05	0.717284	1.1192e-05	0.960917	1.74312e-06	1.84839	2.55337e-05	1.40803	2.47749e-05	0.997448	0.0508398	0.812982	Up in AD	1.74215e-20	0.960917	2.09354e-17	3.2031	2.73329	5.27749	5.16147	1.63495
	SQSTM1	sp|Q13501|SQSTM_HUMAN	Sequestosome-1	100	0.00295348	0.845713	0.00237416	0.433289	3.5821e-08	0.461183	0.000204326	0.829595	5.31205e-06	0.804289	4.55869e-05	0.528521	0.129912	0.385547	Up in AD	1.3667e-19	0.528521	1.49305e-16	4.71341	4.51481	4.05109	5.06748	3.60492
	MAPT	sp|P10636|TAU_HUMAN	Microtubule-associated protein tau	1134	0.00550653	0.337343	0.00851238	0.166762	5.21315e-05	0.200098	0.00118414	0.482489	4.05868e-07	0.996342	2.60247e-08	0.834083	0.0837654	0.946851	Up in AD	2.07337e-19	0.482489	2.07631e-16	3.61003	4.65712	3.73134	0.756521	1.34195
	CD109	sp|Q6YHK3|CD109_HUMAN	CD109 antigen	115	0.0144708	0.366906	0.000641938	0.41784	2.1426e-06	0.564589	0.00044373	0.573145	3.92943e-06	0.76306	3.52352e-06	0.787723	0.0233373	0.78214	Up in AD	2.28703e-19	0.573145	2.1141e-16	2.85359	2.37587	0.0643293	0.14457	0.858364
	FLT1	sp|P17948|VGFR1_HUMAN	Vascular endothelial growth factor receptor 1	49	0.00328626	0.819464	0.000994703	0.344173	4.41773e-06	0.307796	6.7647e-05	0.855541	0.00221072	0.53877	6.4371e-06	0.560025	0.00134537	0.785043	Up in AD	1.24683e-18	0.560025	1.07023e-15	1.08088	3.75456	1.78783	7.14554	5.85358
	CLU	sp|P10909|CLUS_HUMAN	Clusterin	253	0.0173859	0.44119	0.0043927	0.2054	2.24235e-07	0.316506	0.00111189	0.392204	0.00106036	0.487809	7.0142e-07	0.479929	0.00770511	0.488941	Up in AD	6.08823e-18	0.44119	4.87749e-15	11.5584	8.4784	6.30701	2.62669	5.93602
	ANO6	sp|Q4KMQ2|ANO6_HUMAN	Anoctamin-6	56	0.00971766	0.441466	0.000319834	0.221518	7.7672e-07	0.563685	6.56325e-05	0.693477	0.00153552	0.62829	1.93994e-05	0.65958	0.0495572	0.358891	Up in AD	1.20633e-17	0.563685	9.06027e-15	3.88047	2.57041	1.90603	4.27938	2.6475
	ITPKB	sp|P27987|IP3KB_HUMAN	Inositol-trisphosphate 3-kinase B	167	0.0750503	0.230088	0.00103798	0.18678	3.87518e-08	0.511137	0.000223846	0.429455	0.00736033	0.445497	1.8255e-05	0.447617	0.00297503	0.535101	Up in AD	1.37246e-17	0.445497	9.70167e-15	4.63474	1.50484	2.79659	2.56655	0.977574
	PLXNB1	sp|O43157|PLXB1_HUMAN	Plexin-B1	220	0.0111493	0.249928	0.00115895	0.142929	2.38316e-06	0.282507	0.000751319	0.290295	0.000268779	0.361789	7.59875e-06	0.327949	0.00740605	0.286864	Up in AD	1.73074e-17	0.286864	1.15546e-14	5.10926	1.10035	3.00596	0.212972	1.76686
	COL25A1	sp|Q9BXS0|COPA1_HUMAN	Collagen alpha-1(XXV) chain	7	0.0399851	1.59968	0.0125712	1.69957	8.74145e-07	1.72038	0.000156007	1.51929	0.000114398	2.21179	5.85535e-07	2.22182	NA	NA	Up in AD	1.88682e-17	1.70997	1.19336e-14	0.526394	3.24937	0.238593	0.725447	0.0627172
	GFAP	sp|P14136|GFAP_HUMAN	Glial fibrillary acidic protein	6512	0.0555123	0.493079	0.0332836	0.254692	4.08864e-06	1.15912	1.67196e-05	1.23928	2.84259e-05	1.27657	3.42708e-06	1.37877	0.0365601	0.568692	Up in AD	2.16702e-17	1.15912	1.30205e-14	8.11557	4.65182	4.34762	3.09815	2.72487
	HTRA1	sp|Q92743|HTRA1_HUMAN	Serine protease HTRA1	65	0.0381174	0.768683	0.00245944	0.539849	3.09526e-06	0.618325	0.0061045	0.82301	2.01353e-05	0.842533	1.10101e-06	0.769555	0.0126278	0.494272	Up in AD	2.36445e-17	0.768683	1.35303e-14	9.10861	7.82816	7.60763	8.14048	3.08157
	C4B	sp|P0C0L5|CO4B_HUMAN	Complement C4-B	502	0.000602092	0.561849	0.00913963	0.332375	2.30055e-06	0.608125	0.00229228	0.71464	2.15963e-06	1.01596	0.0127959	0.604464	0.0015436	0.744158	Up in AD	5.35683e-17	0.608125	2.92604e-14	1.79524	0.904834	0.145165	0.330755	0.644994
	NTN3	sp|O00634|NET3_HUMAN	Netrin-3	6	0.000659524	1.98588	4.05545e-06	1.51637	6.0152e-08	1.28146	3.0675e-05	1.74432	NA	NA	NA	NA	NA	NA	Up in AD	8.97156e-17	1.63035	4.68744e-14	NA	NA	NA	NA	NA
	GNG12	sp|Q9UBI6|GBG12_HUMAN	Guanine nucleotide-binding protein G(I)/G(S)/G(O) subunit gamma-12	62	0.184132	0.12686	0.0353533	0.152316	1.08112e-06	0.368743	0.00225744	0.597865	2.2303e-06	0.554811	6.865e-07	0.534448	0.14154	0.274596	Up in AD	1.33429e-16	0.368743	6.68088e-14	4.5981	4.11289	2.59289	0.958391	2.30215
	CAPG	sp|P40121|CAPG_HUMAN	Macrophage-capping protein	73	0.0210911	0.452368	0.000762445	0.319602	5.6722e-08	0.677128	0.00199734	0.686209	0.000109883	0.597654	0.000309099	0.645154	0.0954986	0.266686	Up in AD	2.1587e-16	0.597654	9.85828e-14	2.83213	0	1.21132	5.25739	0.256432
	PRDX6	sp|P30041|PRDX6_HUMAN	Peroxiredoxin-6	752	0.000333231	0.169359	0.00764516	0.105397	2.54115e-05	0.522682	0.00749778	0.419616	2.27427e-05	0.523573	4.41933e-06	0.421557	0.121655	0.169347	Up in AD	2.16706e-16	0.419616	9.85828e-14	7.76539	6.41219	5.04571	6.75411	3.98129
	OLFML3	sp|Q9NRN5|OLFL3_HUMAN	Olfactomedin-like protein 3	35	0.0103375	1.43266	4.17758e-07	1.06842	0.0030069	0.819024	5.4404e-05	1.27058	0.106626	0.607031	2.82539e-07	1.4179	0.285797	0.284469	Up in AD	2.21497e-16	1.06842	9.85828e-14	1.03241	1.14702	2.31043	5.9536	3.79735
	PAFAH1B3	sp|Q15102|PA1B3_HUMAN	Platelet-activating factor acetylhydrolase IB subunit gamma	91	0.00674416	0.329197	0.000783793	0.151898	0.000122747	0.223212	0.42628	0.0348388	2.64591e-05	0.338013	1.36705e-06	0.363744	0.000830934	0.247853	Up in AD	2.92466e-16	0.247853	1.2552e-13	0.993065	0	1.26492	0.538187	1.3808
	S100A6	sp|P06703|S10A6_HUMAN	Protein S100-A6	26	0.0673822	0.513989	0.000402195	0.431156	4.7202e-06	0.733031	6.46565e-05	0.658635	0.000305635	0.669173	0.000105242	0.80404	0.0364193	0.517423	Up in AD	3.35136e-16	0.658635	1.38874e-13	4.343	5.15917	3.86072	2.73328	3.34568
	CSK	sp|P41240|CSK_HUMAN	Tyrosine-protein kinase CSK	88	0.0669079	0.153576	0.00029265	0.0707569	7.18265e-07	0.192182	0.0715886	0.076486	0.000389751	0.229989	1.25024e-05	0.250266	0.00277774	0.220474	Up in AD	4.53823e-16	0.192182	1.81786e-13	1.00952	1.85625	0.498574	1.66874	1.10974
	GMPR	sp|P36959|GMPR1_HUMAN	GMP reductase 1	37	0.0719229	0.599098	0.00373027	0.311874	9.8844e-05	0.63639	0.00101134	0.63385	4.92593e-06	0.90214	1.53034e-06	1.05408	0.0825236	0.40356	Up in AD	5.43176e-16	0.63385	2.10559e-13	2.52154	2.034	0.495358	0.486219	0.206771
	PLSCR4	sp|Q9NRQ2|PLS4_HUMAN	Phospholipid scramblase 4	19	0.00345803	0.433511	0.0214208	0.176483	1.31681e-05	0.531142	8.0977e-06	0.877613	0.00158104	0.533704	1.17109e-05	0.752813	0.153526	0.162239	Up in AD	7.06978e-16	0.531142	2.65492e-13	5.4021	2.79012	1.39283	0.558013	2.33025
	ITPR2	sp|Q14571|ITPR2_HUMAN	Inositol 1,4,5-trisphosphate receptor type 2	269	0.0033964	0.282155	0.0898489	0.049157	2.0212e-09	0.286871	0.000957079	0.199107	0.123304	0.202134	1.26029e-05	0.429137	0.0332598	0.321553	Up in AD	9.28003e-16	0.282155	3.37934e-13	5.72782	3.34186	3.62958	7.28478	0.814879
	ITGAX	sp|P20702|ITAX_HUMAN	Integrin alpha-X	48	0.0728124	0.392822	7.6377e-05	0.310254	8.9801e-09	0.429388	0.00302635	0.365925	0.0044443	0.722548	0.00155776	0.588259	0.0485198	0.69667	Up in AD	1.45714e-15	0.429388	5.15012e-13	1.6428	2.35746	2.79803	6.81578	0.396968
	AHNAK	sp|Q09666|AHNK_HUMAN	Neuroblast differentiation-associated protein AHNAK	1273	0.0506318	0.28784	0.0113167	0.188863	1.49558e-06	0.666077	0.00220626	0.464994	3.57011e-05	0.677361	3.47907e-05	0.599098	0.0263215	0.617165	Up in AD	1.73451e-15	0.599098	5.94657e-13	5.1102	2.23363	0.734934	2.88755	3.73066
	SPOCK2	sp|Q92563|TICN2_HUMAN	Testican-2	52	0.0512376	0.473155	0.00757626	0.274653	5.51625e-06	0.314077	0.000623401	1.05669	8.01485e-05	0.663124	2.48247e-06	0.679329	0.239846	0.0952666	Up in AD	1.78145e-15	0.473155	5.94657e-13	3.88951	4.25982	0.783093	0.0989023	4.61682
	HSPB6	sp|O14558|HSPB6_HUMAN	Heat shock protein beta-6	23	0.0592943	0.324735	0.0160501	0.286747	1.39073e-06	0.625602	0.00123134	0.588359	0.000148836	0.783473	4.70947e-05	0.631238	0.00667123	0.995924	Up in AD	2.0876e-15	0.625602	6.78018e-13	1.17989	1.18935	0.0976565	0	0.14717
	ITGA3	sp|P26006|ITA3_HUMAN	Integrin alpha-3	29	0.00332209	0.371819	0.00089375	0.144841	2.52245e-07	0.534403	0.000281573	0.476101	0.0997145	0.383587	3.66875e-05	0.440613	0.130955	0.165837	Up in AD	2.67873e-15	0.383587	8.47113e-13	2.04885	3.6441	0.55273	0.846583	1.11935
	PDLIM4	sp|P50479|PDLI4_HUMAN	PDZ and LIM domain protein 4	40	1.69621e-05	0.415707	0.0882672	0.126251	1.23416e-06	0.521516	0.00343384	0.327578	0.00139484	0.431238	0.00164911	0.410149	0.00803933	1.18867	Up in AD	3.0575e-15	0.415707	9.40709e-13	0.977143	0	0	0	0.340911
	HSPB8	sp|Q9UJY1|HSPB8_HUMAN	Heat shock protein beta-8	33	0.0192662	0.304776	0.00880849	0.194079	3.29634e-07	0.699352	0.000171929	0.423165	0.000219221	0.500615	0.00147836	0.581117	0.0386719	0.478341	Up in AD	3.13126e-15	0.478341	9.40709e-13	5.37181	4.6806	0.879336	0.872913	1.37864
	SCIN	sp|Q9Y6U3|ADSV_HUMAN	Adseverin	79	0.0163059	0.877886	0.00139361	0.52741	6.06925e-06	0.636566	0.000530691	0.886552	0.000366407	0.904296	6.1566e-05	1.06186	0.0796774	0.391236	Up in AD	3.38272e-15	0.877886	9.91468e-13	2.01112	2.32998	2.44469	7.04899	0.320769
	APOE	sp|P02649|APOE_HUMAN	Apolipoprotein E	170	0.0460674	0.562984	0.00489192	0.322783	0.00134486	0.356558	0.00134034	0.984889	6.2939e-05	0.780706	1.07791e-07	0.828073	0.0593199	0.470966	Up in AD	4.09836e-15	0.562984	1.17262e-12	3.16253	1.23539	0.493009	1.81934	0.499925
	PRDX1	sp|Q06830|PRDX1_HUMAN	Peroxiredoxin-1	843	0.071535	0.110529	0.00670316	0.11708	1.9165e-06	0.325066	0.00150873	0.28005	0.000206628	0.408863	6.9366e-06	0.295513	NA	NA	Up in AD	4.54129e-15	0.287781	1.26913e-12	7.80763	7.09287	7.05431	6.2252	3.77422
	PLCD1	sp|P51178-2|PLCD1_HUMAN	Isoform 2 of 1-phosphatidylinositol 4,5-bisphosphate phosphodiesterase delta-1	190	0.00441799	0.279469	0.0040273	0.135456	NA	NA	7.95765e-05	0.32266	2.29233e-05	0.563178	1.69938e-06	0.560906	0.0514847	0.496906	Up in AD	6.25515e-15	0.409783	1.69346e-12	3.33011	1.72248	1.15187	1.12845	0.345914
	CSNK1E	sp|P49674|KC1E_HUMAN	Casein kinase I isoform epsilon	102	0.0129541	0.157247	0.00128914	0.11823	5.4124e-05	0.121791	0.0875665	0.0768402	0.0713893	0.149866	1.79335e-07	0.258761	0.000264596	0.928179	Up in AD	6.34151e-15	0.149866	1.69346e-12	3.57538	3.42137	3.15029	3.27514	2.59425
	DBI	sp|P07108|ACBP_HUMAN	Acyl-CoA-binding protein	301	0.0203669	0.296474	0.00269694	0.242713	2.88987e-06	0.461068	0.000986647	0.30988	0.00061379	0.591207	4.0816e-06	0.402237	0.709789	-0.0675135	Up in AD	6.55756e-15	0.30988	1.71309e-12	8.57183	6.9328	7.94405	9.27316	4.92002
	PLCD3	sp|Q8N3E9|PLCD3_HUMAN	1-phosphatidylinositol 4,5-bisphosphate phosphodiesterase delta-3	143	0.0439995	0.279595	0.00240502	0.13914	1.80874e-05	0.368641	0.00170309	0.379715	0.000306386	0.364188	7.4132e-06	0.466127	0.0998981	0.187369	Up in AD	1.54985e-14	0.364188	3.96266e-12	1.86629	0.631551	0.492462	1.24679	1.34099
	SWAP70	sp|Q9UH65|SWP70_HUMAN	Switch-associated protein 70	113	0.0552454	0.124868	0.00667384	0.0930755	3.70074e-09	0.247421	0.183532	0.0756296	0.000105603	0.362472	0.00014779	0.257367	0.2538	0.0425616	Up in AD	2.00606e-14	0.124868	4.96857e-12	3.70939	3.07468	3.01948	6.00349	1.99102
	C4A	sp|P0C0L4|CO4A_HUMAN	Complement C4-A	514	0.0013468	0.568727	0.0122961	0.314753	3.37542e-06	0.60633	0.00243592	0.708679	3.38036e-05	1.67135	0.0419299	1.23722	0.00519769	1.34236	Up in AD	2.02596e-14	0.708679	4.96857e-12	3.91408	0.84016	0.685809	0.406948	1.15395
	UTRN	sp|P46939|UTRO_HUMAN	Utrophin	449	0.0605607	0.12304	0.122999	0.0442255	2.8981e-08	0.437498	7.15095e-05	0.29879	0.0119121	0.224594	0.000227263	0.283796	0.0249737	0.262107	Up in AD	2.09775e-14	0.262107	5.04174e-12	4.83721	5.55487	3.81936	4.93786	5.25252
	ADH5	sp|P11766|ADHX_HUMAN	Alcohol dehydrogenase class-3	210	0.0441972	0.177089	0.0791751	0.0659712	9.679e-06	0.290826	0.0431739	0.0953373	1.9808e-05	0.31944	4.99189e-08	0.269115	0.920852	-0.210196	Up in AD	2.59801e-14	0.177089	6.12162e-12	5.97008	5.18411	4.46992	5.04821	3.06217
	HNRNPF	sp|P52597|HNRPF_HUMAN	Heterogeneous nuclear ribonucleoprotein F	102	0.26195	0.0837108	0.00925748	0.116332	2.96749e-06	0.199245	0.000506892	0.295631	0.000353574	0.381598	0.000944503	0.241571	0.00117753	0.239777	Up in AD	2.77354e-14	0.239777	6.40954e-12	3.34545	3.1152	3.57747	4.79039	2.92595
	PLEC	sp|Q15149-3|PLEC_HUMAN	Isoform 3 of Plectin	3638	0.0375561	0.186782	0.00126203	0.118894	NA	NA	0.000239207	0.309845	2.16101e-05	0.413134	1.05593e-05	0.375509	0.00951759	1.27381	Up in AD	4.31692e-14	0.342677	9.78801e-12	1.21995	0.0568096	0.0853351	0.946671	1.32607
	MSN	sp|P26038|MOES_HUMAN	Moesin	468	0.0763836	0.147183	0.0031829	0.132978	1.15392e-06	0.458617	0.0017402	0.420581	0.000220756	0.417944	8.73245e-05	0.367201	0.338964	0.0635787	Up in AD	5.58986e-14	0.367201	1.24395e-11	4.95477	3.07591	3.68809	6.50241	4.76843
	FAH	sp|P16930|FAAA_HUMAN	Fumarylacetoacetase	72	0.0073602	0.257863	0.139833	0.0522381	7.96275e-08	0.48516	0.0622982	0.108899	0.000352278	0.374546	1.19062e-05	0.366159	0.157392	0.152552	Up in AD	5.86562e-14	0.257863	1.28158e-11	3.65264	3.19529	1.18673	2.95814	0.614642
	BBOX1	sp|O75936|BODG_HUMAN	Gamma-butyrobetaine dioxygenase	77	0.0188002	0.422121	0.00140415	0.404848	2.52572e-06	0.58439	0.000812017	0.502993	7.6443e-05	0.635093	0.00137624	0.5512	0.646172	-0.0685786	Up in AD	6.3355e-14	0.502993	1.35953e-11	5.7031	2.77569	0.588851	0.224498	0.0682333
	ITGB1	sp|P05556|ITB1_HUMAN	Integrin beta-1	164	0.109876	0.183181	9.71335e-05	0.195481	6.84865e-07	0.41618	0.00130839	0.495562	0.00357405	0.323131	0.0015965	0.283916	0.0702324	0.187255	Up in AD	6.56399e-14	0.283916	1.38385e-11	4.50509	4.80986	5.07246	6.83958	4.10228
	AK1	sp|P00568|KAD1_HUMAN	Adenylate kinase isoenzyme 1	192	0.0413993	0.0986032	0.0217652	0.0685912	2.09162e-05	0.319936	0.0033829	0.28695	7.88665e-05	0.346805	0.000140421	0.304028	0.00643071	0.431403	Up in AD	7.61374e-14	0.304028	1.57749e-11	3.70674	3.03361	1.39155	1.32889	2.29911
	PDLIM5	sp|Q96HC4|PDLI5_HUMAN	PDZ and LIM domain protein 5	115	0.142627	0.133448	0.131798	0.04143	7.85275e-08	0.434982	0.00258425	0.154923	0.0164708	0.28345	3.24938e-05	0.408681	0.002416	0.483381	Up in AD	8.18584e-14	0.28345	1.66728e-11	6.53629	3.81662	4.08477	4.19669	3.77182
	IDH1	sp|O75874|IDHC_HUMAN	Isocitrate dehydrogenase [NADP] cytoplasmic	174	0.0565362	0.129959	0.0320582	0.0868211	9.33305e-08	0.241959	0.0133585	0.216909	5.1505e-05	0.300213	0.000532695	0.181167	0.104145	0.0905817	Up in AD	1.03586e-13	0.181167	2.07465e-11	5.04685	4.9766	4.10852	5.28283	0.805544
	ENO1	sp|P06733|ENOA_HUMAN	Alpha-enolase	3541	0.018253	0.0371979	0.22173	0.0140275	7.097e-07	0.182257	0.365716	0.0132057	3.94967e-05	0.247745	2.47786e-07	0.243647	0.697431	-0.0445911	Up in AD	1.13517e-13	0.0371979	2.23628e-11	7.0894	5.85844	4.87818	6.20014	2.7791
	GSTP1	sp|P09211|GSTP1_HUMAN	Glutathione S-transferase P	391	0.307037	0.0411276	0.00447558	0.156472	1.38297e-06	0.32514	0.00384029	0.304148	3.2152e-06	0.45953	0.000671564	0.263152	0.526729	-0.0247341	Up in AD	1.29003e-13	0.263152	2.50038e-11	4.69956	3.8944	4.82206	3.54993	3.72673
	PGM2	sp|Q96G03|PGM2_HUMAN	Phosphoglucomutase-2	148	0.0246376	0.210498	0.141992	0.0697942	3.40345e-07	0.328354	0.0674969	0.1445	0.000119651	0.345901	7.18855e-06	0.28857	0.122393	0.153803	Up in AD	1.31169e-13	0.210498	2.50199e-11	2.92241	3.18047	2.17583	5.09743	1.51732
	CAPN2	sp|P17655|CAN2_HUMAN	Calpain-2 catalytic subunit	344	0.0253548	0.195365	0.0041618	0.0963011	1.53224e-06	0.369916	0.000896785	0.219127	0.0243764	0.257334	0.000275096	0.281737	0.00896736	0.273453	Up in AD	1.34668e-13	0.257334	2.5286e-11	6.23818	4.57676	3.90086	5.23549	3.27181
	PARVA	sp|Q9NVD7|PARVA_HUMAN	Alpha-parvin	45	0.00845851	0.215567	0.0224383	0.103379	2.67536e-05	0.393343	0.00190434	0.251012	0.0163188	0.251897	1.34156e-06	0.364564	0.0468595	0.188516	Up in AD	1.50723e-13	0.251012	2.76621e-11	4.71947	4.08456	1.50931	0.540427	2.44803
	LPIN1	sp|Q14693|LPIN1_HUMAN	Phosphatidate phosphatase LPIN1	43	0.000857933	0.303453	0.00419011	0.118532	0.00052724	0.16356	0.00357532	0.28196	0.000601768	0.352771	0.000105679	0.2444	0.0232296	0.276109	Up in AD	1.51926e-13	0.276109	2.76621e-11	5.24885	4.85582	2.87474	3.66564	1.96192
	SPOCK3	sp|Q9BQ16|TICN3_HUMAN	Testican-3	56	0.0598912	0.390558	0.000179728	0.352494	0.00027679	0.23619	0.00157735	0.650963	0.255365	0.237046	1.30583e-05	0.596146	0.000677732	1.14722	Up in AD	1.59979e-13	0.390558	2.86935e-11	2.03283	6.4701	5.99946	0.807992	4.00488
	SDC4	sp|P31431|SDC4_HUMAN	Syndecan-4	19	0.106664	0.186705	0.0642025	0.233124	0.000335931	0.371503	0.0504029	0.294272	1.44074e-05	0.714968	1.12176e-05	0.755551	0.000740878	1.16598	Up in AD	2.0209e-13	0.371503	3.57135e-11	6.19012	3.18278	1.4957	1.23023	0.537251
	PHGDH	sp|O43175|SERA_HUMAN	D-3-phosphoglycerate dehydrogenase	499	0.110856	0.144352	0.00338891	0.256299	9.34155e-06	0.399505	0.0068031	0.545519	3.01868e-05	0.484411	6.21135e-05	0.450133	0.342883	0.0360629	Up in AD	2.20569e-13	0.399505	3.84141e-11	5.20445	2.36681	4.10288	1.17691	0.88495
	PGLS	sp|O95336|6PGL_HUMAN	6-phosphogluconolactonase	140	0.063925	0.11464	0.0020133	0.119608	9.9345e-06	0.231163	0.00150642	0.337136	0.00161053	0.264494	0.000299962	0.239138	0.0169313	0.169237	Up in AD	2.2563e-13	0.231163	3.87342e-11	1.0987	0	0.751977	1.10655	0.788538
	RPS6KA5	sp|O75582|KS6A5_HUMAN	Ribosomal protein S6 kinase alpha-5	69	0.0927876	0.21957	0.00296086	0.168305	0.00125185	0.2053	0.00885296	0.19104	0.000271406	0.477239	0.000294147	0.545975	7.19135e-05	0.695916	Up in AD	2.47022e-13	0.21957	4.12774e-11	3.39179	4.48743	3.60669	3.38347	1.78126
	PADI2	sp|Q9Y2J8|PADI2_HUMAN	Protein-arginine deiminase type-2	446	0.197702	0.17467	0.00698089	0.361405	1.74731e-06	0.470667	0.00279652	0.760951	0.00027997	0.672003	9.0885e-05	0.61547	0.102003	0.199309	Up in AD	2.47314e-13	0.470667	4.12774e-11	5.74553	3.27417	5.65229	6.4941	0.813914
	SYNM	sp|O15061|SYNEM_HUMAN	Synemin	254	0.0666413	0.470815	0.0440404	0.155859	2.96507e-05	0.597102	0.000102608	0.664954	0.000505977	0.539684	3.46504e-05	0.661301	0.147387	0.280036	Up in AD	3.14583e-13	0.539684	5.17855e-11	2.94922	3.26858	3.69295	0.751942	1.94632
	CLDN10	sp|P78369|CLD10_HUMAN	Claudin-10	18	0.09164	0.27086	0.0367186	0.190199	0.000726157	0.398128	0.00257095	0.64918	6.76915e-06	0.634064	0.000180539	0.674872	0.00450409	0.511546	Up in AD	4.47283e-13	0.511546	7.26352e-11	7.83199	4.73891	2.85024	0.527713	1.10978
	CMBL	sp|Q96DG6|CMBL_HUMAN	Carboxymethylenebutenolidase homolog	102	0.00266249	0.19781	0.0875746	0.0698789	9.7801e-06	0.238217	0.00712078	0.161545	0.00162692	0.204816	2.20399e-05	0.2261	0.0764708	0.274392	Up in AD	5.57187e-13	0.204816	8.92762e-11	4.20811	4.00405	1.62232	1.55006	1.50387
	BDH2	sp|Q9BUT1|BDH2_HUMAN	3-hydroxybutyrate dehydrogenase type 2	110	0.0249089	0.367086	6.1743e-05	0.34196	0.000945301	0.328944	0.000538119	0.548396	7.94445e-05	0.538005	0.00151524	0.475254	0.491009	0.00253358	Up in AD	5.75786e-13	0.367086	9.10423e-11	5.83159	3.70843	3.49404	2.57988	3.15718
	COTL1	sp|Q14019|COTL1_HUMAN	Coactosin-like protein	113	0.0513706	0.187794	0.0128785	0.149206	3.83258e-05	0.373482	0.00358437	0.319871	1.23782e-06	0.549085	0.000726876	0.288138	0.579912	-0.0288548	Up in AD	5.88517e-13	0.288138	9.18469e-11	4.20613	3.03529	2.89232	5.6417	0.801092
	CAPS	sp|Q13938|CAYP1_HUMAN	Calcyphosin	58	0.0378421	0.607613	0.0217826	0.643501	0.000133973	1.14352	0.00018759	1.53657	0.000249788	1.08547	8.1598e-05	1.15486	0.122114	0.356227	Up in AD	6.32904e-13	1.08547	9.75078e-11	0.804632	0.460227	0.345225	0.787491	0.10201
	SPON1	sp|Q9HCB6|SPON1_HUMAN	Spondin-1	96	0.00582427	0.303141	0.0018166	0.169471	1.25116e-05	0.274238	0.0727873	0.175854	0.0151194	0.244287	1.84749e-05	0.421582	0.0227532	0.292065	Up in AD	7.34806e-13	0.274238	1.11774e-10	6.16924	3.32898	1.39478	0.673174	0.467982
	ASPH	sp|Q12797|ASPH_HUMAN	Aspartyl/asparaginyl beta-hydroxylase	108	3.43037e-05	0.222639	0.159776	0.0458964	1.2684e-06	0.278578	0.000909464	0.187747	0.994852	-0.354675	1.02818e-05	0.254452	0.99939	-0.534756	Up in AD	7.70023e-13	0.187747	1.15667e-10	8.65863	7.96372	5.18644	5.35384	4.69932
	LUC7L3	sp|O95232|LC7L3_HUMAN	Luc7-like protein 3	31	0.0679887	0.182339	0.00278316	0.123407	0.000237857	0.160713	0.0132248	0.177581	0.000827073	0.241413	0.000382318	0.220587	0.000382132	0.416319	Up in AD	8.44806e-13	0.182339	1.25334e-10	7.4036	8.50482	7.06822	7.76736	4.46103
	PALLD	sp|Q8WX93|PALLD_HUMAN	Palladin	83	0.0216263	0.219865	0.0345354	0.113394	2.02042e-05	0.540959	3.36487e-05	0.407127	0.0120166	0.312078	0.000522913	0.549994	0.0241181	0.374645	Up in AD	8.95785e-13	0.374645	1.31276e-10	5.75682	4.8266	2.87619	2.89827	1.79954
	BLVRB	sp|P30043|BLVRB_HUMAN	Flavin reductase (NADPH)	258	0.00250436	0.272362	0.0177095	0.118634	0.0016945	0.148247	0.0064542	0.15817	5.57475e-05	0.428145	0.000160558	0.241301	0.019514	0.27684	Up in AD	9.73705e-13	0.241301	1.40976e-10	2.55851	1.26887	1.48719	2.14809	1.61763
	DPYD	sp|Q12882|DPYD_HUMAN	Dihydropyrimidine dehydrogenase [NADP(+)]	27	0.00323532	0.720956	0.00497212	0.276278	3.12213e-07	0.358343	0.00016917	0.516776	NA	NA	0.0151917	0.612714	0.0707355	0.525398	Up in AD	1.06579e-12	0.521087	1.52471e-10	1.25419	2.70099	2.76781	1.51085	1.61512
	MICALL2	sp|Q8IY33|MILK2_HUMAN	MICAL-like protein 2	52	0.0357346	0.257858	0.397474	0.0139574	5.88855e-05	0.258132	0.00183474	0.193612	3.08303e-05	0.595188	2.19723e-05	0.469982	NA	NA	Up in AD	1.19511e-12	0.257995	1.6896e-10	2.23663	0.34899	0.435458	0.2942	0
	PTBP1	sp|P26599|PTBP1_HUMAN	Polypyrimidine tract-binding protein 1	68	0.0696767	0.159473	0.0942723	0.0745839	3.15318e-07	0.388618	0.010844	0.199063	0.00182391	0.321438	0.00260066	0.214061	0.00134898	0.538271	Up in AD	1.53879e-12	0.214061	2.15019e-10	2.55234	1.82016	2.20876	4.23069	3.26531
	LSP1	sp|P33241|LSP1_HUMAN	Lymphocyte-specific protein 1	21	0.0142904	0.97572	0.00343873	0.584489	0.000627957	0.391109	0.0077674	0.715448	0.00445823	0.75585	7.75785e-06	1.0238	0.019751	0.954335	Up in AD	1.72255e-12	0.75585	2.3793e-10	NA	NA	NA	NA	NA
	ERBIN	sp|Q96RT1|ERBIN_HUMAN	Erbin	140	0.023949	0.294247	0.000464277	0.158107	1.08687e-07	0.415565	0.000190765	0.326936	NA	NA	NA	NA	NA	NA	Up in AD	1.95155e-12	0.310591	2.66497e-10	5.85247	5.06425	6.47472	5.46559	3.03555
	FABP7	sp|O15540|FABP7_HUMAN	Fatty acid-binding protein, brain	270	0.0416064	0.395432	0.00275294	0.283275	0.000119224	0.301566	0.0119157	0.458179	0.000354894	0.51284	2.31212e-05	0.581317	0.152557	0.104618	Up in AD	2.08045e-12	0.395432	2.80907e-10	5.86833	5.03422	4.78187	1.79464	2.19974
	ADGRG1	sp|Q9Y653|AGRG1_HUMAN	Adhesion G-protein coupled receptor G1	45	0.00766876	0.50554	0.00210144	0.190977	5.4929e-08	0.309704	0.00209796	0.391452	NA	NA	NA	NA	0.0120566	0.352675	Up in AD	2.24304e-12	0.352675	2.99496e-10	6.52546	3.747	4.01165	5.83584	3.24983
	RCBTB2	sp|O95199|RCBT2_HUMAN	RCC1 and BTB domain-containing protein 2	13	0.0486896	0.242226	0.00274515	0.184486	4.07564e-08	0.423909	0.000225356	0.480796	NA	NA	0.00910185	0.208609	0.222422	0.224285	Up in AD	2.5761e-12	0.233256	3.40187e-10	2.03978	2.80052	2.1128	4.54783	1.56301
	PSAT1	sp|Q9Y617|SERC_HUMAN	Phosphoserine aminotransferase	430	0.0917416	0.179211	0.0970425	0.0778395	1.87176e-06	0.362227	0.00442808	0.245555	4.48761e-05	0.452297	0.000174322	0.359984	0.502184	-0.000604272	Up in AD	2.82162e-12	0.245555	3.68559e-10	7.05346	4.36239	5.57778	1.09759	1.35595
	CDH20	sp|Q9HBT6|CAD20_HUMAN	Cadherin-20	70	0.18517	0.08201	0.122577	0.0520109	2.94943e-06	0.337304	0.00483318	0.204541	0.00071356	0.367806	6.84245e-05	0.287781	0.0190835	0.250989	Up in AD	2.91871e-12	0.250989	3.77142e-10	4.84516	2.43571	2.93869	0.493396	0.349503
	GJA1	sp|P17302|CXA1_HUMAN	Gap junction alpha-1 protein	254	0.0694889	0.208275	0.0733591	0.110711	3.74969e-05	0.484495	0.0143536	0.371642	5.03185e-05	0.626476	1.14592e-05	0.751736	0.236416	0.185879	Up in AD	3.51526e-12	0.371642	4.49392e-10	9.7331	5.8338	1.82784	1.80147	4.00176
	CSRP1	sp|P21291|CSRP1_HUMAN	Cysteine and glycine-rich protein 1	482	0.27392	0.079438	0.00888633	0.190522	7.56975e-06	0.390142	0.00547018	0.62665	0.000848524	0.438376	0.00017559	0.46413	0.0257583	0.237389	Up in AD	3.61884e-12	0.390142	4.57765e-10	7.42039	4.02203	6.90248	2.63416	3.29703
	BAG3	sp|O95817|BAG3_HUMAN	BAG family molecular chaperone regulator 3	88	0.0425744	0.270291	0.294151	0.0338875	6.38625e-07	0.560916	0.00378908	0.328231	0.000334677	0.643395	0.00339257	0.569348	0.0145055	0.699684	Up in AD	4.50756e-12	0.560916	5.64244e-10	4.7418	2.23928	2.2479	5.04565	2.63032
	LZIC	sp|Q8WZA0|LZIC_HUMAN	Protein LZIC	63	0.221225	0.0701336	0.044124	0.126918	5.6211e-05	0.224838	0.000484708	0.3501	0.00103865	0.363698	5.2691e-05	0.215417	0.0370023	0.162608	Up in AD	4.81298e-12	0.215417	5.95406e-10	4.38181	4.29697	3.97311	3.68876	2.07696
	PLXDC2	sp|Q6UX71|PXDC2_HUMAN	Plexin domain-containing protein 2	19	0.189826	0.120319	0.00248934	0.216433	0.000298141	0.201379	0.0018874	0.611445	0.000505115	0.551005	1.17174e-05	0.310787	0.345738	0.0753683	Up in AD	4.8556e-12	0.216433	5.95406e-10	2.95927	2.77606	4.4061	7.75243	1.21023
	IQGAP2	sp|Q13576|IQGA2_HUMAN	Ras GTPase-activating-like protein IQGAP2	74	0.00832804	0.462997	0.00176319	0.171296	3.52347e-06	0.322006	0.0366288	0.211037	0.015977	0.794321	5.1972e-05	0.429902	0.362344	0.0700865	Up in AD	5.05526e-12	0.322006	6.13627e-10	0.576484	3.6381	0.808332	3.52663	0.593266
	CSNK1A1	sp|P48729-3|KC1A_HUMAN	Isoform 3 of Casein kinase I isoform alpha	58	0.00404582	0.241154	0.0814452	0.0649526	NA	NA	0.0745273	0.117576	3.50932e-05	0.328503	3.77745e-08	0.231872	0.176198	0.0854432	Up in AD	5.372e-12	0.174724	6.45553e-10	5.58233	6.60336	5.10766	7.36942	3.46333
	PSMB9	sp|P28065|PSB9_HUMAN	Proteasome subunit beta type-9	23	0.0174635	0.188237	0.149323	0.0671816	7.0043e-07	0.413169	2.29796e-05	0.362441	0.0463683	0.532766	0.00167406	0.380712	0.196286	0.144775	Up in AD	5.58e-12	0.362441	6.63909e-10	3.09246	0.988848	3.19207	3.32262	4.24714
	MAOB	sp|P27338|AOFB_HUMAN	Amine oxidase [flavin-containing] B	534	0.0144445	0.211993	0.0155267	0.126975	1.82804e-06	0.403179	0.0345954	0.155937	0.00920558	0.342315	1.79949e-05	0.444531	0.315203	0.0945745	Up in AD	6.33074e-12	0.211993	7.40243e-10	5.38034	4.88342	2.01898	1.85891	1.83997
	FGL2	sp|Q14314|FGL2_HUMAN	Fibroleukin	7	0.00391136	0.796006	0.000301817	0.342626	0.00160872	0.454017	0.000422227	0.597479	0.06199	0.782261	0.000139505	0.672199	NA	NA	Up in AD	6.34477e-12	0.634839	7.40243e-10	1.5309	1.99816	2.40024	7.08362	1.69354
	GYG2	sp|O15488-4|GLYG2_HUMAN	Isoform Delta of Glycogenin-2	29	0.00146522	0.247537	0.0269437	0.200038	NA	NA	0.000657542	0.7627	0.000572634	0.83219	3.2864e-05	0.741454	0.017626	0.610554	Up in AD	7.67077e-12	0.676004	8.86343e-10	1.92718	2.02345	0.495653	0.430384	0
	ITGA7	sp|Q13683-7|ITA7_HUMAN	Isoform Alpha-7X2B of Integrin alpha-7	120	0.000121415	0.31286	0.012292	0.0654912	NA	NA	0.00131446	0.236737	0.000781222	0.496672	0.000106467	0.367591	0.0763924	0.422196	Up in AD	1.0605e-11	0.340226	1.21372e-09	4.34981	2.44879	0.533053	0.131473	2.93331
	LTA4H	sp|P09960|LKHA4_HUMAN	Leukotriene A-4 hydrolase	293	0.0067131	0.144156	0.0083317	0.0464094	0.000453288	0.124982	0.0499518	0.0626398	0.012161	0.102997	0.000237429	0.152671	0.00045943	0.167276	Up in AD	1.27916e-11	0.124982	1.44593e-09	3.82726	4.81175	2.96545	3.76378	2.11698
	CBFB	sp|Q13951|PEBB_HUMAN	Core-binding factor subunit beta	38	0.26894	0.0846212	0.0209608	0.197908	2.21608e-07	0.357169	0.00128525	0.581472	NA	NA	0.00461552	0.220661	0.00209946	0.458579	Up in AD	1.28746e-11	0.288915	1.44593e-09	3.40536	3.96592	4.12827	4.68708	1.71811
	HMGN5	sp|P82970|HMGN5_HUMAN	High mobility group nucleosome-binding domain-containing protein 5	25	0.0119833	0.226801	0.289188	0.0477396	3.77582e-05	0.23176	0.773147	-0.0765181	0.000374536	0.386583	1.02975e-05	0.319053	0.00451859	0.539308	Up in AD	1.33317e-11	0.23176	1.47698e-09	4.05574	5.1728	3.63367	2.72157	2.05819
	S100A11	sp|P31949|S10AB_HUMAN	Protein S100-A11	20	0.0943814	0.309479	0.00240877	0.304349	2.89717e-05	0.521795	0.000192857	0.692778	0.000970616	0.615528	0.00865078	0.439583	0.166239	0.24456	Up in AD	1.33969e-11	0.439583	1.47698e-09	2.82059	3.45843	4.10659	7.63296	5.19555
	SLIT2	sp|O94813|SLIT2_HUMAN	Slit homolog 2 protein	94	0.0433629	0.717894	0.000716286	0.374315	7.27175e-05	0.20684	0.0688685	0.200692	0.0336213	0.491585	0.000609914	0.468002	0.000858688	0.702416	Up in AD	1.94421e-11	0.468002	2.12396e-09	0.817091	5.97912	3.22284	2.76077	1.30572
	AMPD2	sp|Q01433|AMPD2_HUMAN	AMP deaminase 2	158	0.00663229	0.272311	0.000756615	0.122837	0.0118263	0.110267	0.0852121	0.119424	0.000791328	0.277482	7.78825e-05	0.33662	0.00956897	0.312074	Up in AD	2.09108e-11	0.272311	2.26383e-09	1.77028	2.31673	0.836346	3.21357	1.01824
	CPNE3	sp|O75131|CPNE3_HUMAN	Copine-3	158	0.0674345	0.131438	0.029832	0.0791604	1.87993e-06	0.290055	0.020037	0.165213	0.00509602	0.210858	5.17645e-05	0.289806	0.155168	0.106508	Up in AD	2.1625e-11	0.165213	2.32025e-09	5.44743	6.30568	3.7582	4.58039	2.55124
	DTNA	sp|Q9Y4J8|DTNA_HUMAN	Dystrobrevin alpha	203	0.146804	0.0994627	0.25702	0.030274	4.96422e-06	0.345786	0.00541423	0.18961	0.00602516	0.329035	2.82913e-05	0.468784	0.0204448	1.21735	Up in AD	2.41784e-11	0.329035	2.57126e-09	8.90342	7.06571	5.44958	4.67305	3.96135
	VIM	sp|P08670|VIME_HUMAN	Vimentin	1066	0.0707085	0.395742	0.0163648	0.191114	6.02705e-06	0.780315	6.7656e-05	0.752988	0.0315021	0.724864	0.000814373	0.609888	0.319047	0.21345	Up in AD	2.60822e-11	0.609888	2.74939e-09	7.71696	5.0424	2.23316	3.75052	6.51535
	NECAP2	sp|Q9NVZ3|NECP2_HUMAN	Adaptin ear-binding coat-associated protein 2	15	0.534235	-0.00820649	0.0597306	0.118578	4.06206e-07	0.349011	0.0184607	0.308031	0.00142197	0.423333	1.39242e-05	0.42331	0.902939	-0.375885	Up in AD	2.84644e-11	0.308031	2.97441e-09	3.35287	2.2845	2.50406	3.3994	2.41342
	HLA-DRA	sp|P01903|DRA_HUMAN	HLA class II histocompatibility antigen, DR alpha chain	19	0.00797585	0.697736	0.022965	0.226797	1.5235e-05	0.636023	0.000295413	0.805027	8.1524e-05	0.981988	0.0722931	0.406113	0.891778	-0.233322	Up in AD	2.87746e-11	0.636023	2.9809e-09	4.62125	4.5169	6.27433	10.5482	4.01859
	CD44	sp|P16070-10|CD44_HUMAN	Isoform 10 of CD44 antigen	79	0.059598	0.332902	0.00484662	0.533991	NA	NA	0.000541687	1.54623	0.000667993	1.151	3.44335e-05	1.10921	0.0115529	0.840666	Up in AD	3.03631e-11	0.97494	3.11857e-09	3.23865	3.6086	0.947932	4.78246	2.94391
	SUCLG2	sp|Q96I99|SUCB2_HUMAN	Succinate--CoA ligase [GDP-forming] subunit beta, mitochondrial	86	0.142177	0.0892796	0.318644	0.0320674	1.18838e-06	0.358015	0.058284	0.181298	0.0398159	0.225285	8.2041e-06	0.277377	0.00460869	0.299665	Up in AD	3.09794e-11	0.225285	3.12259e-09	4.29732	2.15655	2.8023	4.31205	2.34579
	LAMA1	sp|P25391|LAMA1_HUMAN	Laminin subunit alpha-1	123	0.0449195	0.3286	0.00303064	0.194383	2.32446e-05	0.316921	0.00122453	0.424505	0.0820977	0.292086	0.000281412	0.393018	0.0528051	0.198241	Up in AD	3.09981e-11	0.316921	3.12259e-09	2.96202	1.24097	0.528968	1.09181	0.139345
	SDC2	sp|P34741|SDC2_HUMAN	Syndecan-2	11	0.0178768	0.544709	0.00244797	0.226155	4.91878e-05	0.325007	0.117296	0.13395	0.00511471	0.42147	0.00175832	0.393876	0.00209632	0.924775	Up in AD	3.11817e-11	0.393876	3.12259e-09	6.77014	5.01117	1.61228	4.73069	2.18733
	ESD	sp|P10768|ESTD_HUMAN	S-formylglutathione hydrolase	190	0.0443544	0.0670746	0.104402	0.0956413	0.0001978	0.242466	9.14315e-05	0.190516	0.0005432	0.277159	0.000702317	0.204697	0.169787	0.0974014	Up in AD	3.48607e-11	0.190516	3.46216e-09	6.52198	7.34476	5.37593	5.65314	4.76963
	ENTPD2	sp|Q9Y5L3|ENTP2_HUMAN	Ectonucleoside triphosphate diphosphohydrolase 2	48	0.0212823	0.568679	0.0116149	0.271947	0.000119022	0.406821	0.000924581	0.382117	0.00514559	0.559308	0.00131736	0.431399	0.0327207	0.507525	Up in AD	3.81728e-11	0.431399	3.76002e-09	0.968983	0	0	0	0.0772266
	FLNC	sp|Q14315|FLNC_HUMAN	Filamin-C	376	0.0523042	0.257859	0.0457137	0.255532	2.19713e-05	0.708478	0.000717091	0.959469	0.000672841	0.572305	0.00465169	0.331982	0.0676388	0.298195	Up in AD	4.84205e-11	0.331982	4.73065e-09	0.125515	1.17344	0.367384	0.0150391	0.0655378
	INPPL1	sp|O15357|SHIP2_HUMAN	Phosphatidylinositol 3,4,5-trisphosphate 5-phosphatase 2	153	0.105288	0.122323	0.0932489	0.0471343	1.26164e-07	0.210141	0.0744768	0.0869059	0.231405	0.149674	2.08901e-05	0.215652	0.0212389	0.250747	Up in AD	5.60573e-11	0.149674	5.43258e-09	4.44401	1.67419	2.17694	4.70871	2.10539
	ALDH1L2	sp|Q3SY69|AL1L2_HUMAN	Mitochondrial 10-formyltetrahydrofolate dehydrogenase	58	0.0377792	0.315899	0.00133623	0.217635	1.51646e-05	0.333945	0.027603	0.217229	0.0629045	0.378125	6.07735e-05	0.471794	0.124286	0.69653	Up in AD	5.89083e-11	0.333945	5.66321e-09	1.28438	3.56192	1.19705	0.907464	0.290554
	EZR	sp|P15311|EZRI_HUMAN	Ezrin	365	0.0901484	0.113931	0.0480395	0.0636409	1.90069e-06	0.357141	0.00143773	0.250692	0.00447419	0.258166	0.0011782	0.269276	0.162761	0.161959	Up in AD	5.9476e-11	0.250692	5.6724e-09	7.39262	3.77915	2.89344	6.64148	3.11714
	RFTN2	sp|Q52LD8|RFTN2_HUMAN	Raftlin-2	56	0.218699	0.0652292	0.141746	0.0634347	7.65915e-07	0.297056	0.00331828	0.413535	0.00229449	0.330573	0.00263956	0.213071	0.0218536	0.148963	Up in AD	6.08389e-11	0.213071	5.7567e-09	6.73586	4.14911	6.13956	1.9206	2.63677
	ILK	sp|Q13418|ILK_HUMAN	Integrin-linked protein kinase	76	0.006311	0.184712	0.155328	0.0304121	1.35212e-06	0.343446	0.354799	0.0346656	0.00707325	0.229927	2.42462e-05	0.33377	0.133292	0.194038	Up in AD	6.24352e-11	0.194038	5.86159e-09	5.2389	4.78244	3.75305	4.41258	3.30959
	TIMP2	sp|P16035|TIMP2_HUMAN	Metalloproteinase inhibitor 2	24	0.0775997	0.338876	0.0213634	0.162856	0.00236356	0.300975	0.00762779	0.263224	5.593e-05	0.373663	0.000679591	0.230068	0.00970087	0.234972	Up in AD	6.37688e-11	0.263224	5.94038e-09	5.03559	7.28264	5.19405	5.83535	3.60841
	NAGK	sp|Q9UJ70|NAGK_HUMAN	N-acetyl-D-glucosamine kinase	146	0.00929093	0.12984	0.00523191	0.0839766	3.39139e-06	0.170716	0.760256	-0.0453002	0.00338635	0.248951	6.04675e-05	0.203563	0.462682	0.00665162	Up in AD	6.79455e-11	0.12984	6.28078e-09	3.8922	3.74301	3.7393	5.94802	2.74038
	CLIC1	sp|O00299|CLIC1_HUMAN	Chloride intracellular channel protein 1	58	0.0132549	0.422181	0.00752371	0.192844	4.79252e-06	0.620517	0.000189193	0.391594	0.0220612	0.305066	0.0490967	0.246009	0.143976	0.173453	Up in AD	7.86367e-11	0.305066	7.21357e-09	2.02074	2.47714	3.2485	7.01114	5.50304
	ARAP1	sp|Q96P48|ARAP1_HUMAN	Arf-GAP with Rho-GAP domain, ANK repeat and PH domain-containing protein 1	119	0.215044	0.0867898	0.00325041	0.0877637	1.27329e-07	0.209138	0.431802	0.0137209	0.422135	0.132268	8.66805e-05	0.192871	0.011509	0.200875	Up in AD	8.84007e-11	0.132268	8.04781e-09	2.23266	0.939203	1.02596	3.11622	0.758243
	HEPACAM	sp|Q14CZ8|HECAM_HUMAN	Hepatocyte cell adhesion molecule	306	0.0526929	0.154244	0.522948	-0.00262995	1.62286e-05	0.393047	0.0121263	0.351973	0.00148122	0.379887	0.000147082	0.416369	0.0189514	1.10148	Up in AD	1.16434e-10	0.379887	1.05202e-08	6.56054	2.42082	4.22184	0.485277	1.77327
	APCS	sp|P02743|SAMP_HUMAN	Serum amyloid P-component	29	0.00335405	1.72697	0.000156177	1.16354	0.0663622	0.807967	0.00250803	1.01991	0.00465077	1.01372	0.0161639	0.732325	0.00354127	0.792202	Up in AD	1.2004e-10	1.01372	1.07481e-08	NA	NA	NA	NA	NA
	GCLM	sp|P48507|GSH0_HUMAN	Glutamate--cysteine ligase regulatory subunit	39	0.0837221	0.172427	0.00926288	0.0921843	2.44058e-05	0.249569	0.0429267	0.124211	0.000973271	0.205957	0.00831639	0.159968	0.00355377	0.308024	Up in AD	1.20745e-10	0.172427	1.07481e-08	3.18657	3.19811	1.53894	2.90409	0.85022
	RASSF8	sp|Q8NHQ8|RASF8_HUMAN	Ras association domain-containing protein 8	25	0.0274125	0.2486	0.019873	0.105345	1.86258e-06	0.241133	0.0533757	0.134838	NA	NA	3.84669e-05	0.346633	NA	NA	Up in AD	1.28037e-10	0.241133	1.13134e-08	4.97436	4.24313	3.97987	5.37113	3.00601
	ERLIN2	sp|O94905|ERLN2_HUMAN	Erlin-2	147	0.253473	0.084411	0.013947	0.136352	2.99458e-06	0.345646	0.00107839	0.577774	0.00278561	0.331406	0.00123628	0.210187	0.681208	-0.058126	Up in AD	1.35526e-10	0.210187	1.18877e-08	4.39527	2.32685	2.60723	3.48305	1.46731
	EEF1A1	sp|P68104|EF1A1_HUMAN	Elongation factor 1-alpha 1	1261	0.0500151	0.0882585	0.00193845	0.0447515	6.00745e-07	0.160607	0.0886419	0.0895484	0.000652487	0.270039	0.0140421	0.154473	0.595044	-0.0470719	Up in AD	1.41359e-10	0.0895484	1.23095e-08	9.52646	9.89425	10.4669	11.0491	8.87504
	SNTA1	sp|Q13424|SNTA1_HUMAN	Alpha-1-syntrophin	151	0.0857075	0.135661	0.0568927	0.064879	7.63135e-05	0.277793	0.00355878	0.260642	0.00135413	0.238883	0.000144088	0.317856	0.11756	0.123763	Up in AD	1.5078e-10	0.238883	1.30355e-08	3.52448	0.276307	0.258132	0.0576499	0.867934
	SEPT2	sp|Q15019|SEPT2_HUMAN	Septin-2	638	0.165515	0.107281	0.0633031	0.0644014	1.50231e-06	0.247588	0.0134015	0.138028	1.24676e-05	0.322567	NA	NA	NA	NA	Up in AD	1.5736e-10	0.138028	1.35071e-08	7.64785	6.53298	7.08227	7.29057	4.38207
	EMILIN1	sp|Q9Y6C2|EMIL1_HUMAN	EMILIN-1	40	0.0226945	0.352891	0.00788651	0.233882	2.39007e-05	0.395995	0.00905988	0.394408	0.168318	0.293979	0.000722154	0.363875	0.00697818	0.362021	Up in AD	1.61214e-10	0.362021	1.37398e-08	0.383135	0	0.0603609	0.0690475	0
	ADIRF	sp|Q15847|ADIRF_HUMAN	Adipogenesis regulatory factor	38	0.181892	0.254687	0.0453832	0.281766	2.77244e-05	0.684354	0.361999	0.0712179	4.40944e-05	0.975288	0.000228683	0.969514	0.0531544	0.685777	Up in AD	2.07911e-10	0.684354	1.75521e-08	2.67389	0	0.188392	0	3.67711
	WLS	sp|Q5T9L3|WLS_HUMAN	Protein wntless homolog	20	0.0731662	0.372822	0.00490961	0.194252	0.000116005	0.211825	5.91605e-05	0.472704	NA	NA	0.0272569	0.186536	0.00571558	0.21629	Up in AD	2.08867e-10	0.214057	1.75521e-08	7.1134	7.00665	2.90717	5.40129	3.95432
	ADCYAP1R1	sp|P41586|PACR_HUMAN	Pituitary adenylate cyclase-activating polypeptide type I receptor	20	0.0942022	0.344914	0.0202767	0.145027	2.39972e-05	0.371891	0.0184191	0.232657	0.0268904	0.258943	5.859e-06	0.510807	0.354949	0.0651237	Up in AD	2.18975e-10	0.258943	1.82738e-08	6.04442	5.33243	1.43849	0.214285	0.969154
	ALDH1L1	sp|O75891|AL1L1_HUMAN	Cytosolic 10-formyltetrahydrofolate dehydrogenase	574	0.0475111	0.261451	0.0283548	0.120262	1.3797e-05	0.335053	0.0504777	0.188828	0.000770646	0.348987	0.000635117	0.432738	0.109231	0.242576	Up in AD	2.30464e-10	0.261451	1.90999e-08	4.93053	2.37558	1.55437	3.01534	1.03632
	CSNK1D	sp|P48730|KC1D_HUMAN	Casein kinase I isoform delta	83	0.00497804	0.222087	0.000161308	0.134558	0.000265272	0.128827	0.0944075	0.0842891	0.0133714	0.422192	0.000287964	0.450427	0.728534	-0.169354	Up in AD	2.54504e-10	0.134558	2.09478e-08	3.82093	3.32957	2.77135	5.44315	3.20579
	FAM114A1	sp|Q8IWE2|NXP20_HUMAN	Protein NOXP20	37	0.0664249	0.222885	0.00491929	0.156127	6.28815e-06	0.296723	0.00348027	0.229839	0.215702	0.401085	0.00709065	0.255533	0.00524486	0.682484	Up in AD	2.58125e-10	0.255533	2.10694e-08	2.00313	1.61169	3.04967	3.73767	1.87235
	VCP	sp|P55072|TERA_HUMAN	Transitional endoplasmic reticulum ATPase	757	0.0366883	0.0510294	0.154419	0.0215912	3.65807e-05	0.0651073	0.0407359	0.0923859	0.0574888	0.0967982	6.1742e-07	0.120625	0.193222	0.0526981	Up in AD	2.60157e-10	0.0651073	2.10694e-08	4.56088	5.25026	4.32058	5.51543	3.24271
	PRKG1	sp|Q13976-2|KGP1_HUMAN	Isoform Beta of cGMP-dependent protein kinase 1	87	0.0388069	0.297617	0.00132747	0.200511	NA	NA	0.00104089	0.458865	0.00646669	0.335806	4.7462e-05	0.432351	0.0302444	0.406906	Up in AD	2.61241e-10	0.371356	2.10694e-08	4.11453	2.99874	1.04794	1.17676	1.55221
	GTF2I	sp|P78347|GTF2I_HUMAN	General transcription factor II-I	194	0.278221	0.0368795	0.0716149	0.0302254	6.1387e-06	0.173485	0.0276423	0.0997702	0.00148572	0.183911	0.0252011	0.15542	0.000477584	0.321986	Up in AD	2.69827e-10	0.15542	2.16168e-08	7.38826	8.05481	6.51178	7.00404	4.21857
	PDS5B	sp|Q9NTI5|PDS5B_HUMAN	Sister chromatid cohesion protein PDS5 homolog B	126	0.0687214	0.170015	0.0213546	0.0943961	0.000193734	0.15152	0.00121126	0.265726	0.00566665	0.26235	0.00208456	0.190817	0.0153774	0.371786	Up in AD	2.77699e-10	0.190817	2.21001e-08	3.7941	6.2693	3.82877	4.3239	2.50995
	RUVBL1	sp|Q9Y265|RUVB1_HUMAN	RuvB-like 1	154	0.0327281	0.121211	0.136712	0.0308398	0.000215799	0.155514	0.0524722	0.0841923	0.00160489	0.154503	0.000136383	0.127226	0.00581743	0.184319	Up in AD	2.85022e-10	0.127226	2.23982e-08	2.96788	3.81038	2.07534	2.68097	1.35326
	ITGA6	sp|P23229|ITA6_HUMAN	Integrin alpha-6	119	0.0224984	0.289736	0.0826084	0.054566	2.99799e-06	0.378945	0.00184966	0.204269	0.00146725	0.391914	0.00856104	0.311087	0.498643	0.000478733	Up in AD	2.85173e-10	0.289736	2.23982e-08	5.92794	4.95371	2.21125	4.63091	4.76625
	GDF10	sp|P55107|GDF10_HUMAN	Growth/differentiation factor 10	12	0.0109402	0.840739	0.00109796	0.527803	NA	NA	0.0365172	0.383255	NA	NA	1.25062e-07	0.987878	NA	NA	Up in AD	2.87579e-10	0.684271	2.24405e-08	0.699974	0.678579	0.156261	0	0.124797
	PTRHD1	sp|Q6GMV3|PTRD1_HUMAN	Putative peptidyl-tRNA hydrolase PTRHD1	53	0.00150524	0.206241	0.338219	0.0189938	1.01893e-05	0.247898	0.150022	0.0606203	0.00382586	0.289809	0.00104212	0.323365	0.0212243	0.583945	Up in AD	2.90017e-10	0.247898	2.24847e-08	4.39152	4.73011	2.9022	3.32148	3.09286
	ABHD14B	sp|Q96IU4|ABHEB_HUMAN	Protein ABHD14B	67	0.0195194	0.215205	0.0167536	0.107814	8.5614e-06	0.404288	2.90938e-05	0.427803	0.165208	0.218395	0.145674	0.128452	0.037253	0.546005	Up in AD	3.16453e-10	0.218395	2.4377e-08	1.68447	1.53335	1.01429	2.01218	2.59568
	ANXA1	sp|P04083|ANXA1_HUMAN	Annexin A1	106	0.00190672	0.47296	0.0161676	0.366924	3.42691e-05	1.00256	0.00175562	0.85341	0.00530796	0.621	0.0176057	0.452629	0.445393	0.0343962	Up in AD	3.31608e-10	0.47296	2.53818e-08	1.3999	3.58732	0.705992	5.2718	5.87265
	SMC3	sp|Q9UQE7|SMC3_HUMAN	Structural maintenance of chromosomes protein 3	188	0.503486	-0.00118176	0.0353506	0.130385	5.56905e-06	0.222598	0.00257451	0.497989	0.00885573	0.208238	0.00211738	0.216819	0.0169966	0.218736	Up in AD	3.46517e-10	0.216819	2.6355e-08	3.7466	5.05432	4.03659	4.2146	2.31976
	YPEL5	sp|P62699|YPEL5_HUMAN	Protein yippee-like 5	8	0.0268415	0.464141	0.00102486	0.253925	0.0440538	0.0996158	0.00480834	0.354753	NA	NA	1.66478e-05	0.426824	0.00828868	0.507063	Up in AD	3.94904e-10	0.390788	2.98463e-08	5.23363	6.93177	4.9772	6.19916	2.98705
	RPS6KA2	sp|Q15349-2|KS6A2_HUMAN	Isoform 2 of Ribosomal protein S6 kinase alpha-2	196	0.014101	0.255185	0.0033602	0.117953	NA	NA	0.0327723	0.101111	0.00233313	0.19934	4.65107e-07	0.340806	0.506863	-0.00243166	Up in AD	4.15957e-10	0.158647	3.1241e-08	3.55548	4.464	3.20197	2.64386	2.74417
	LIMA1	sp|Q9UHB6|LIMA1_HUMAN	LIM domain and actin-binding protein 1	66	0.205944	0.0639848	0.420574	0.0076919	7.6159e-06	0.254599	0.00067273	0.183874	0.00941834	0.287325	0.000636874	0.318587	0.039036	0.287743	Up in AD	4.25948e-10	0.254599	3.17926e-08	3.48054	3.74321	3.71806	2.80373	2.69128
	METTL7B	sp|Q6UX53|MET7B_HUMAN	Methyltransferase-like protein 7B	19	0.0096779	0.522679	0.00242609	0.230525	7.9275e-07	0.616397	0.060236	0.236452	NA	NA	0.0157081	0.354336	0.0556547	0.558837	Up in AD	4.68256e-10	0.438508	3.47348e-08	1.38334	1.11566	0	0.182333	0
	VASP	sp|P50552|VASP_HUMAN	Vasodilator-stimulated phosphoprotein	49	0.0206676	0.273483	0.0217574	0.107836	3.58744e-06	0.247523	0.0388991	0.114183	0.00863159	0.296985	0.0387101	0.155849	0.00593616	0.402176	Up in AD	4.95825e-10	0.247523	3.65541e-08	1.86549	1.53918	1.27653	4.09032	1.42592
	PHKA2	sp|P46019|KPB2_HUMAN	Phosphorylase b kinase regulatory subunit alpha, liver isoform	81	0.0194639	0.0961644	0.111889	0.0297483	5.00295e-06	0.168355	0.0903029	0.0399667	0.542216	-0.0716695	3.73251e-05	0.209392	0.00654907	0.19209	Up in AD	5.15662e-10	0.0961644	3.77848e-08	3.2599	2.44986	2.22351	2.96192	0.890208
	PTER	sp|Q96BW5|PTER_HUMAN	Phosphotriesterase-related protein	37	0.0691989	0.385791	0.0166703	0.198029	1.64132e-05	0.654576	0.0086681	0.604164	0.0323237	0.59291	0.000422442	0.526468	0.0587272	0.424435	Up in AD	5.19658e-10	0.526468	3.78468e-08	1.05669	3.20834	0.269921	2.09961	0.79669
	PDCD4	sp|Q53EL6|PDCD4_HUMAN	Programmed cell death protein 4	56	0.0930531	0.224254	0.13638	0.0644753	8.08865e-05	0.202369	0.359596	0.0208029	0.0707445	0.16885	1.15184e-06	0.415999	0.0044797	0.279727	Up in AD	5.30045e-10	0.202369	3.82356e-08	4.28244	6.15109	5.11352	5.96467	4.48172
	HGF	sp|P14210|HGF_HUMAN	Hepatocyte growth factor	31	0.0155796	1.7076	0.000351003	0.623296	NA	NA	2.49788e-05	1.28094	0.0498845	0.87324	0.00153313	0.919998	NA	NA	Up in AD	5.31359e-10	0.919998	3.82356e-08	3.95924	3.51476	0.647892	3.18218	0.458707
	VAT1	sp|Q99536|VAT1_HUMAN	Synaptic vesicle membrane protein VAT-1 homolog	231	0.253989	0.0954228	0.010625	0.27778	2.12828e-05	0.290927	0.00865604	0.517665	0.00629252	0.384609	0.000427045	0.22824	0.116756	0.284865	Up in AD	5.99428e-10	0.284865	4.2877e-08	2.50256	2.15985	3.23738	2.85458	3.55366
	SSFA2	sp|P28290|SSFA2_HUMAN	Sperm-specific antigen 2	67	0.0481628	0.333518	0.000239508	0.298563	NA	NA	0.000964532	0.385163	0.0300403	0.59827	4.07167e-05	0.478911	0.0971109	0.458788	Up in AD	6.05353e-10	0.421976	4.30445e-08	NA	NA	NA	NA	NA
	NES	sp|P48681|NEST_HUMAN	Nestin	162	0.117095	0.203676	0.182717	0.0807192	2.66955e-05	0.541699	0.00113543	0.54355	0.000431496	0.449885	0.0202908	0.311449	0.0292916	0.524379	Up in AD	6.32623e-10	0.449885	4.4719e-08	0.913552	0.589377	1.37662	0.0547147	2.17708
	MYH7B	sp|A7E2Y1|MYH7B_HUMAN	Myosin-7B	59	0.0309181	0.465672	0.00347344	0.391455	0.0542506	0.0725295	0.17082	0.114027	0.000777146	0.862961	2.14435e-05	0.477362	0.0112543	1.00174	Up in AD	6.96966e-10	0.465672	4.89792e-08	0.940378	0.990968	1.17488	0.517773	0
	OR1M1	sp|Q8NGA1|OR1M1_HUMAN	Olfactory receptor 1M1	5	0.192383	0.27654	0.0298019	0.203199	1.46136e-06	0.573094	0.0115158	0.515795	0.000971177	0.574953	NA	NA	0.0169148	0.459095	Up in AD	7.07558e-10	0.487445	4.92513e-08	0.743904	0.680684	0.392845	0.528955	0.235129
	VWA5A	sp|O00534|VMA5A_HUMAN	von Willebrand factor A domain-containing protein 5A	97	0.0156136	0.268217	0.00308738	0.15983	0.000139521	0.419666	0.000215798	0.343422	0.0821404	0.181281	0.0163532	0.178868	0.0977184	0.206887	Up in AD	7.09035e-10	0.206887	4.92513e-08	3.08173	4.81808	1.90225	2.41525	0.470381
	TSPO	sp|P30536|TSPO_HUMAN	Translocator protein	11	0.0153922	0.455706	0.173838	0.0885956	3.65469e-06	0.418961	0.000585504	0.303394	0.0110803	0.378679	0.0575223	0.164552	0.0564712	0.412517	Up in AD	7.57367e-10	0.378679	5.23062e-08	0.935549	0	1.02816	1.93805	0.807103
	TRIP6	sp|Q15654|TRIP6_HUMAN	Thyroid receptor-interacting protein 6	45	0.0613695	0.185184	0.124726	0.0513572	0.000323932	0.347726	0.000538824	0.284321	0.00370492	0.606923	0.000292573	0.325155	0.143346	0.638584	Up in AD	7.62012e-10	0.325155	5.23263e-08	3.06898	0	1.34845	2.34252	2.00321
	SEC14L2	sp|O76054|S14L2_HUMAN	SEC14-like protein 2	146	0.0327933	0.193941	0.00302419	0.116164	0.000152809	0.205871	0.00576364	0.198399	0.00015	0.275184	0.0183634	0.178896	0.905782	-0.163026	Up in AD	7.93708e-10	0.193941	5.41931e-08	4.69081	2.67982	3.26465	1.60713	0.428897
	RAB29	sp|O14966|RAB7L_HUMAN	Ras-related protein Rab-7L1	42	0.0354369	0.269506	0.0446725	0.141573	2.73526e-06	0.298561	0.114147	0.120515	0.0837224	0.215008	0.00028102	0.313702	0.020355	0.286164	Up in AD	8.50677e-10	0.269506	5.75828e-08	3.41607	1.97769	2.38703	3.81962	0.751056
	FERMT3	sp|Q86UX7|URP2_HUMAN	Fermitin family homolog 3	56	0.0335577	0.401028	0.00473172	0.202444	2.06781e-05	0.295332	0.00584379	0.278705	0.0156442	0.45486	0.0196679	0.263309	0.0402302	0.46778	Up in AD	8.53102e-10	0.295332	5.75828e-08	0.278671	0	0.383962	2.92091	0.129222
	IGFBP5	sp|P24593|IBP5_HUMAN	Insulin-like growth factor-binding protein 5	20	0.0714634	0.612633	0.00794936	0.247471	0.0196573	0.173254	0.0406436	0.331427	0.00135973	0.589232	1.26036e-05	0.630164	0.0307329	0.740217	Up in AD	8.57729e-10	0.589232	5.75828e-08	1.40646	4.45257	0.455047	0.0710961	0.889857
	DKK3	sp|Q9UBP4|DKK3_HUMAN	Dickkopf-related protein 3	87	0.0609309	0.209545	0.265682	0.050712	0.00327733	0.16781	0.135551	0.0931221	0.000660592	0.42128	1.81509e-06	0.336784	0.0293855	0.340338	Up in AD	9.00657e-10	0.209545	6.01289e-08	8.38557	8.70844	3.43909	2.01859	4.51428
	CXCL14	sp|O95715|CXL14_HUMAN	C-X-C motif chemokine 14	2	0.00837522	0.557767	NA	NA	7.17725e-08	0.62224	0.228018	0.275851	NA	NA	0.00145707	0.502085	NA	NA	Up in AD	9.23705e-10	0.529926	6.11011e-08	6.99829	8.73452	2.56216	3.11526	2.24284
	STAB1	sp|Q9NY15|STAB1_HUMAN	Stabilin-1	50	0.00605673	0.476501	0.0298765	0.154288	1.9777e-05	0.253469	0.00194687	0.597806	0.410871	0.22264	0.000951052	0.447395	0.096128	0.568151	Up in AD	9.2539e-10	0.447395	6.11011e-08	0.514384	0	0.922962	4.79804	1.81514
	FHL1	sp|Q13642|FHL1_HUMAN	Four and a half LIM domains protein 1	222	0.0887052	0.22216	0.0131473	0.137973	4.74494e-05	0.295929	0.0379228	0.246464	0.00287667	0.276031	9.3212e-05	0.400593	0.486312	0.00441284	Up in AD	9.60628e-10	0.246464	6.27769e-08	6.02503	7.23911	3.7386	1.18844	2.39694
	DGKG	sp|P49619|DGKG_HUMAN	Diacylglycerol kinase gamma	105	0.017439	0.304907	0.00594597	0.201988	0.110496	0.0635232	0.458864	0.0142634	0.00066215	0.394259	0.000961566	0.361781	8.18095e-05	0.5702	Up in AD	9.61218e-10	0.304907	6.27769e-08	5.58363	4.8797	3.07495	1.41515	0.981929
	C9orf142	sp|Q9BUH6|PAXX_HUMAN	Protein PAXX	41	0.114977	0.119491	0.0277873	0.0853528	1.88085e-06	0.298637	0.0168829	0.181467	0.0175897	0.213207	0.00159939	0.145967	0.100021	0.199532	Up in AD	9.95271e-10	0.181467	6.46496e-08	NA	NA	NA	NA	NA
	DDAH2	sp|O95865|DDAH2_HUMAN	N(G),N(G)-dimethylarginine dimethylaminohydrolase 2	142	0.0711811	0.137919	0.0240399	0.0943656	3.87272e-05	0.274048	0.00144034	0.287507	0.00664561	0.366442	0.00294008	0.334059	0.165123	0.134851	Up in AD	1.06049e-09	0.274048	6.85159e-08	3.33081	2.17387	1.9186	4.69226	2.00686
	MAPK3	sp|P27361|MK03_HUMAN	Mitogen-activated protein kinase 3	218	0.00972565	0.148879	0.188912	0.0455821	0.000232359	0.163247	0.134006	0.0710162	0.00200044	0.295597	4.39471e-05	0.211238	0.0664857	0.217739	Up in AD	1.13618e-09	0.163247	7.3013e-08	5.13542	4.41785	4.02591	3.84571	5.79183
	RENBP	sp|P51606|RENBP_HUMAN	N-acylglucosamine 2-epimerase	40	0.0992029	0.298201	0.00329199	0.161624	0.000657165	0.349224	0.0504808	0.140888	0.00454846	0.471645	4.30772e-05	0.404052	0.16916	0.151162	Up in AD	1.20599e-09	0.298201	7.70869e-08	0.510078	1.59468	0.786675	1.36322	0.16495
	KCNN3	sp|Q9UGI6|KCNN3_HUMAN	Small conductance calcium-activated potassium channel protein 3	29	0.13878	0.149226	0.0707597	0.0877385	2.29454e-06	0.437476	0.0113061	0.266457	0.208152	0.295971	6.4033e-05	0.382482	0.111007	0.278618	Up in AD	1.25592e-09	0.278618	7.98538e-08	5.2902	2.71533	0.742361	0.254725	0.0823429
	PSD2	sp|Q9BQI7|PSD2_HUMAN	PH and SEC7 domain-containing protein 2	98	0.0416151	0.150181	0.0292009	0.106311	3.35831e-05	0.237281	0.00863316	0.337697	0.298081	0.107625	0.000349894	0.272578	0.0105206	0.586674	Up in AD	1.28278e-09	0.237281	8.11325e-08	5.80213	3.33549	1.61257	0.246401	0.379557
	HDGF	sp|P51858|HDGF_HUMAN	Hepatoma-derived growth factor	96	0.321376	0.0569619	0.0143246	0.130178	3.24066e-05	0.203751	0.00203669	0.29651	0.00883274	0.24283	0.0210797	0.166788	0.00691893	0.237848	Up in AD	1.2962e-09	0.203751	8.15522e-08	4.61158	4.85929	4.00263	3.71874	3.48709
	CGNL1	sp|Q0VF96|CGNL1_HUMAN	Cingulin-like protein 1	119	0.0508665	0.227147	0.0208493	0.0986082	1.56617e-05	0.26414	0.0186725	0.097131	0.0688803	0.205732	0.000789347	0.266755	0.0238035	0.406034	Up in AD	1.32373e-09	0.227147	8.28505e-08	3.6562	1.13782	0.644872	3.39891	2.805
	ABCC4	sp|O15439|MRP4_HUMAN	Multidrug resistance-associated protein 4	79	0.123505	0.200675	0.00690301	0.155115	2.12364e-05	0.390136	0.0128959	0.290442	0.4971	0.0766477	0.000135809	0.287975	0.0269519	0.3499	Up in AD	1.38804e-09	0.287975	8.64254e-08	1.72526	2.62247	1.77517	6.76431	0.727266
	RBKS	sp|Q9H477|RBSK_HUMAN	Ribokinase	33	0.00312438	0.245162	0.00640985	0.115341	0.0265272	0.153632	0.525459	-0.00607665	0.0447665	0.307792	3.38295e-07	0.28765	0.105607	0.601445	Up in AD	1.44687e-09	0.245162	8.96239e-08	2.59993	3.29977	1.31825	2.48118	1.73471
	RUVBL2	sp|Q9Y230|RUVB2_HUMAN	RuvB-like 2	187	0.214948	0.0395379	0.14641	0.0220907	1.00732e-05	0.149836	0.0685832	0.0688597	0.00360944	0.145727	0.000626424	0.12798	0.00990107	0.0975088	Up in AD	1.55507e-09	0.0975088	9.58324e-08	2.66225	4.05951	2.648	1.86775	2.18175
	DOCK2	sp|Q92608|DOCK2_HUMAN	Dedicator of cytokinesis protein 2	88	0.0583814	0.296667	0.00410008	0.192183	3.42481e-05	0.358051	0.00514964	0.174358	0.00425749	0.338868	0.00389255	0.253225	0.711205	-0.0699847	Up in AD	1.58401e-09	0.253225	9.71174e-08	1.45103	0.980417	2.39688	7.05547	0.453323
	PLEKHO2	sp|Q8TD55|PKHO2_HUMAN	Pleckstrin homology domain-containing family O member 2	84	0.0688971	0.119645	0.37721	0.0119544	2.48099e-06	0.246692	0.0015057	0.108142	0.019365	0.273629	0.00531822	0.326929	0.0508524	0.662738	Up in AD	1.61283e-09	0.246692	9.80156e-08	3.03871	0.342398	1.05351	3.97898	0.602165
	SMAD4	sp|Q13485|SMAD4_HUMAN	Mothers against decapentaplegic homolog 4	47	0.0292075	0.201819	0.017947	0.0693926	0.0045227	0.16418	0.197133	0.0853756	0.0123202	0.198501	4.43251e-06	0.349019	0.0199536	0.387161	Up in AD	1.61497e-09	0.198501	9.80156e-08	5.46048	4.65632	4.90286	5.59753	3.47989
	MTM1	sp|Q13496|MTM1_HUMAN	Myotubularin	109	0.475723	0.00726759	0.0954299	0.081605	1.71023e-05	0.243726	0.0614033	0.130774	0.0250564	0.225608	4.95244e-05	0.242966	0.0101091	0.201793	Up in AD	1.84683e-09	0.201793	1.11524e-07	4.45023	2.91476	2.82854	2.42796	1.76722
	MTAP	sp|Q13126|MTAP_HUMAN	S-methyl-5'-thioadenosine phosphorylase	64	0.108655	0.102233	0.00935287	0.0517843	0.000111189	0.174482	0.20106	0.0472841	0.000634653	0.232653	6.1991e-05	0.264261	0.685078	-0.0630401	Up in AD	1.88357e-09	0.102233	1.13174e-07	3.84264	3.70501	2.60355	3.96241	0.876911
	S100A4	sp|P26447|S10A4_HUMAN	Protein S100-A4	12	0.00866593	0.936905	1.80787e-05	0.536174	0.0374222	0.358098	0.00317475	0.550268	0.150798	0.381248	0.00972996	0.50434	0.0241196	0.474232	Up in AD	2.00182e-09	0.50434	1.19681e-07	0.711363	0	0.686943	2.63882	0.467323
	CRYL1	sp|Q9Y2S2|CRYL1_HUMAN	Lambda-crystallin homolog	207	0.0576873	0.106463	0.00775788	0.141251	9.8084e-05	0.296986	0.0179887	0.285081	0.00352689	0.317235	0.00043484	0.326797	0.556933	-0.0164223	Up in AD	2.0416e-09	0.285081	1.21455e-07	4.62898	3.2793	3.86736	3.04347	1.25203
	ANXA5	sp|P08758|ANXA5_HUMAN	Annexin A5	275	0.153359	0.20983	0.0200443	0.180786	1.05747e-05	0.462456	0.0202468	0.430957	0.00279235	0.444734	0.00858319	0.340218	0.0431666	0.331002	Up in AD	2.05791e-09	0.340218	1.21822e-07	6.22046	4.79122	6.10022	8.51004	5.47751
	CGGBP1	sp|Q9UFW8|CGBP1_HUMAN	CGG triplet repeat-binding protein 1	21	0.107929	0.0910681	0.047936	0.0889428	7.75095e-05	0.217109	0.00301507	0.267269	0.500119	-0.0104486	7.4602e-05	0.282753	0.016555	0.790053	Up in AD	2.22261e-09	0.217109	1.30927e-07	4.12136	5.19655	3.96374	4.69572	2.46112
	CCDC93	sp|Q567U6|CCD93_HUMAN	Coiled-coil domain-containing protein 93	121	0.042948	0.0653555	0.0733862	0.0238269	1.52403e-08	0.139796	0.19306	0.0323878	0.20034	0.122991	0.0185691	0.074185	0.023718	0.0963532	Up in AD	2.39836e-09	0.074185	1.40591e-07	4.86567	5.94194	3.22963	5.0314	3.33474
	TMX1	sp|Q9H3N1|TMX1_HUMAN	Thioredoxin-related transmembrane protein 1	71	0.145553	0.109513	0.0651259	0.0888912	5.07655e-07	0.277718	0.0139078	0.136467	0.00810849	0.205642	0.0183753	0.177207	0.0920836	0.137369	Up in AD	2.64001e-09	0.137369	1.54005e-07	4.03186	3.17391	2.77688	5.05547	1.81088
	PRKAB2	sp|O43741|AAKB2_HUMAN	5'-AMP-activated protein kinase subunit beta-2	63	0.0235603	0.246554	0.00272855	0.0910576	0.024483	0.0776159	0.0301528	0.0898881	0.0315582	0.15778	0.000196291	0.335148	0.00318599	0.222096	Up in AD	2.68391e-09	0.15778	1.55809e-07	3.26812	4.11482	3.12779	2.17223	1.34782
	RBBP7	sp|Q16576|RBBP7_HUMAN	Histone-binding protein RBBP7	67	0.0829203	0.143075	0.288588	0.0197096	6.6159e-05	0.127759	0.160245	0.0643617	0.122904	0.116882	0.000162706	0.183007	0.00020037	0.403643	Up in AD	2.87309e-09	0.127759	1.6599e-07	5.18118	6.27371	4.9717	5.51003	3.0205
	RSU1	sp|Q15404|RSU1_HUMAN	Ras suppressor protein 1	43	0.0423158	0.174999	0.0563328	0.053927	9.18465e-06	0.262235	0.0167326	0.115513	0.0354452	0.222369	0.00397116	0.12978	0.0207826	0.13689	Up in AD	3.00218e-09	0.13689	1.72493e-07	3.67684	3.49669	3.7955	4.13506	4.73071
	PSMA7	sp|O14818|PSA7_HUMAN	Proteasome subunit alpha type-7	132	0.00103713	0.0904903	0.00106647	0.106822	0.000418929	0.0905182	0.158843	0.0348214	0.000956679	0.12997	0.379512	0.0189135	0.040299	0.159541	Up in AD	3.01436e-09	0.0905182	1.72493e-07	5.37841	6.70618	5.8099	6.33238	4.79939
	TNS1	sp|Q9HBL0|TENS1_HUMAN	Tensin-1	271	0.0432685	0.126318	0.17602	0.0351066	5.1273e-05	0.268296	0.0808341	0.0551055	0.00328695	0.243186	0.000600022	0.224399	0.0180156	0.262931	Up in AD	3.11795e-09	0.224399	1.77575e-07	3.85352	3.61551	3.18212	2.6405	4.56172
	SLC38A3	sp|Q99624|S38A3_HUMAN	Sodium-coupled neutral amino acid transporter 3	15	0.0264748	0.20647	0.00490589	0.172131	6.8869e-05	0.297999	0.00223093	0.363799	0.225375	0.201347	0.0352747	0.22206	0.00725423	0.534859	Up in AD	3.18548e-09	0.22206	1.80566e-07	4.67733	1.88455	1.35653	0.0902515	6.16534
	PSMB8	sp|P28062|PSB8_HUMAN	Proteasome subunit beta type-8	52	0.0463981	0.15652	0.0715637	0.0555947	1.04018e-07	0.301551	0.00286852	0.147752	0.0437239	0.386315	0.0522332	0.191219	0.520101	-0.00883595	Up in AD	3.24512e-09	0.15652	1.83083e-07	2.99647	2.09281	2.38616	3.58411	3.98413
	ITGAV	sp|P06756|ITAV_HUMAN	Integrin alpha-V	275	0.00359644	0.20445	0.0227803	0.0867001	9.16675e-06	0.140589	0.228599	0.0586541	0.0284474	0.137085	0.00129129	0.175633	0.197832	0.1137	Up in AD	3.40653e-09	0.137085	1.91291e-07	6.41415	4.55688	4.15048	6.30302	2.32129
	ARHGEF40	sp|Q8TER5|ARH40_HUMAN	Rho guanine nucleotide exchange factor 40	59	0.138943	0.137002	0.0275213	0.0698099	9.78955e-07	0.215677	0.468822	0.00509819	NA	NA	0.00125101	0.250322	0.00460487	0.447221	Up in AD	3.44416e-09	0.176339	1.91833e-07	3.89386	2.53658	2.27702	3.85288	1.36582
	PARD3	sp|Q8TEW0|PARD3_HUMAN	Partitioning defective 3 homolog	68	0.0662288	0.205191	0.533724	-0.00314556	1.53819e-05	0.261802	0.00184571	0.27421	NA	NA	0.00200737	0.261017	0.00502547	0.355861	Up in AD	3.44811e-09	0.261409	1.91833e-07	4.83985	4.66325	1.6329	0.417363	2.3687
	AFF4	sp|Q9UHB7|AFF4_HUMAN	AF4/FMR2 family member 4	42	0.0517326	0.172987	0.0816239	0.0625746	0.00153484	0.140351	0.0173348	0.232067	0.012262	0.574417	7.3172e-05	0.286581	0.0136141	0.475039	Up in AD	3.68705e-09	0.232067	2.04181e-07	6.3103	6.52173	5.70273	7.73932	4.12473
	KIF13B	sp|Q9NQT8|KI13B_HUMAN	Kinesin-like protein KIF13B	123	0.113014	0.135975	0.00755864	0.115393	3.34385e-05	0.191856	0.0161402	0.242443	0.378721	0.139509	0.000336107	0.264441	0.0235844	0.392589	Up in AD	3.71322e-09	0.191856	2.04687e-07	2.98432	3.18517	4.92067	4.13546	0.589454
	SLC7A11	sp|Q9UPY5|XCT_HUMAN	Cystine/glutamate transporter	22	0.0558317	0.324988	0.0152713	0.197608	2.55616e-05	0.353126	0.0160202	0.376664	0.0875443	0.30706	9.64245e-05	0.412507	0.483727	0.00658202	Up in AD	3.80576e-09	0.324988	2.0883e-07	5.90532	3.45829	0.910617	0.561657	1.59431
	PDS5A	sp|Q29RF7|PDS5A_HUMAN	Sister chromatid cohesion protein PDS5 homolog A	85	0.363162	0.0427108	0.0348449	0.0974431	5.66225e-06	0.185663	0.00490032	0.271607	0.406304	0.157642	0.00201523	0.20221	0.00549388	0.332718	Up in AD	4.14341e-09	0.185663	2.26324e-07	4.09389	5.19689	3.66328	5.47007	1.53058
	STK10	sp|O94804|STK10_HUMAN	Serine/threonine-protein kinase 10	56	0.0767741	0.148939	0.019688	0.0845	1.58591e-05	0.175159	0.0818455	0.0759179	0.0201055	0.373013	0.0240459	0.145736	0.00169742	0.553903	Up in AD	4.20985e-09	0.148939	2.28913e-07	1.15097	1.57763	1.67507	6.19586	2.36686
	PHKG1	sp|Q16816|PHKG1_HUMAN	Phosphorylase b kinase gamma catalytic chain, skeletal muscle/heart isoform	32	0.00980545	0.109213	0.153699	0.0621267	5.28935e-06	0.338511	0.0485526	0.111977	0.0613874	0.214632	0.00105875	0.231101	0.064964	0.392728	Up in AD	4.26216e-09	0.214632	2.30714e-07	2.0794	1.3208	0.439722	0.742331	0
	STARD7	sp|Q9NQZ5|STAR7_HUMAN	StAR-related lipid transfer protein 7, mitochondrial	28	0.0323923	0.129347	0.188632	0.0380233	9.4246e-05	0.183502	0.0392341	0.146507	0.507854	-0.059447	9.5066e-06	0.152642	0.0151696	0.274056	Up in AD	4.30654e-09	0.146507	2.3207e-07	5.78666	6.34439	5.13386	5.21691	3.29234
	PLIN4	tr|A0A0J9YXN7|A0A0J9YXN7_HUMAN	Perilipin-4	131	0.0516502	0.151791	0.175018	0.08868	NA	NA	NA	NA	6.8821e-06	0.65018	0.000441335	0.60762	0.00481803	1.07259	Up in AD	4.89925e-09	0.60762	2.62832e-07	NA	NA	NA	NA	NA
	S100A10	sp|P60903|S10AA_HUMAN	Protein S100-A10	17	0.0338007	0.257592	0.0810363	0.162122	0.000144844	0.818471	0.000282947	0.748097	0.00981181	0.585466	0.00754386	0.479539	0.245632	0.267549	Up in AD	5.12467e-09	0.479539	2.73703e-07	2.46194	3.44394	1.61518	3.65622	5.72937
	FGD4	sp|Q96M96|FGD4_HUMAN	FYVE, RhoGEF and PH domain-containing protein 4	98	0.00554391	0.154344	0.0904378	0.040457	3.10655e-05	0.167454	0.169878	0.0430378	0.192979	0.159732	0.00164525	0.136673	0.00263138	0.329519	Up in AD	5.47494e-09	0.154344	2.91117e-07	5.06203	5.3103	3.83185	8.55898	2.69487
	SLIT3	sp|O75094|SLIT3_HUMAN	Slit homolog 3 protein	43	0.0093832	0.54641	0.000728556	0.343608	0.00908322	0.10293	0.00123807	0.348413	0.0713912	0.536897	0.0091105	0.105785	0.044587	0.681109	Up in AD	5.51358e-09	0.348413	2.9188e-07	0.540058	2.29856	0.27404	0.486363	0.614507
	DCTD	sp|P32321|DCTD_HUMAN	Deoxycytidylate deaminase	40	0.0614407	0.103682	0.011892	0.175679	8.6082e-06	0.328856	0.0069183	0.247868	0.14014	0.160531	0.00170554	0.139736	0.235753	0.124814	Up in AD	5.9653e-09	0.160531	3.14408e-07	3.57406	3.94398	2.00138	3.71416	2.1012
	NEK7	sp|Q8TDX7|NEK7_HUMAN	Serine/threonine-protein kinase Nek7	57	0.0983631	0.16506	0.00450406	0.116093	2.43702e-05	0.309902	0.0156304	0.232686	0.235197	0.166422	0.0112928	0.182359	0.00594219	0.373788	Up in AD	6.38813e-09	0.182359	3.35223e-07	4.18351	3.41869	5.42786	4.14732	3.10032
	KIAA2026	sp|Q5HYC2|K2026_HUMAN	Uncharacterized protein KIAA2026	1	0.315725	0.146175	NA	NA	2.09013e-05	0.930871	3.01824e-06	1.77419	NA	NA	NA	NA	NA	NA	Up in AD	6.55669e-09	0.930871	3.41558e-07	4.42687	5.34009	5.05063	4.92146	2.97724
	TNS3	sp|Q68CZ2|TENS3_HUMAN	Tensin-3	132	0.148316	0.13469	0.159084	0.0482693	1.4302e-05	0.319354	0.00158375	0.361143	0.00938704	0.294366	0.00532582	0.253734	0.103409	0.382985	Up in AD	6.58481e-09	0.294366	3.41558e-07	5.31962	3.08762	2.1634	4.02374	1.99407
	RELL1	sp|Q8IUW5|RELL1_HUMAN	RELT-like protein 1	24	0.0323896	0.260534	0.122492	0.0722098	0.00059128	0.401066	0.178764	0.0780548	0.000866205	0.456335	0.000805797	0.48812	0.00946077	1.04901	Up in AD	6.5972e-09	0.401066	3.41558e-07	2.87027	1.91301	1.89773	2.96568	3.43898
	CNN3	sp|Q15417|CNN3_HUMAN	Calponin-3	178	0.242871	0.0599589	0.510471	-0.00202472	5.56825e-08	0.556485	0.0100234	0.190922	0.0201873	0.367209	0.00789367	0.482962	0.25231	0.182644	Up in AD	6.62254e-09	0.190922	3.41558e-07	8.11011	6.00267	5.12246	2.22391	4.86534
	SORD	sp|Q00796|DHSO_HUMAN	Sorbitol dehydrogenase	117	0.117034	0.131101	0.00733857	0.202783	0.00222507	0.336152	0.152463	0.196977	0.000643508	0.270875	1.62501e-05	0.241442	0.94086	-0.124318	Up in AD	6.78844e-09	0.202783	3.48618e-07	1.80229	2.34846	1.58199	1.63103	0.53752
	PHYHD1	sp|Q5SRE7|PHYD1_HUMAN	Phytanoyl-CoA dioxygenase domain-containing protein 1	49	0.0667588	0.356548	0.00358647	0.316043	2.60241e-05	0.579576	0.000723142	0.634003	0.196132	0.206335	0.018975	0.346233	0.174106	0.181752	Up in AD	6.89197e-09	0.346233	3.51607e-07	3.58331	1.39269	0.551227	1.05485	0.394276
	RNF114	sp|Q9Y508|RN114_HUMAN	E3 ubiquitin-protein ligase RNF114	24	0.232753	0.0976719	0.396007	0.0276542	0.000293174	0.239519	0.00138969	0.346627	0.117465	0.199378	0.000108045	0.288619	0.00613996	0.211913	Up in AD	6.90516e-09	0.211913	3.51607e-07	4.24273	4.25485	4.67306	5.01575	2.80629
	CAPNS1	sp|P04632|CPNS1_HUMAN	Calpain small subunit 1	191	0.0937778	0.168351	0.0688665	0.0677718	0.00113995	0.222776	0.00137969	0.389653	0.000782275	0.224313	0.00429212	0.173342	0.08851	0.113647	Up in AD	7.0846e-09	0.173342	3.59222e-07	6.8181	6.31122	6.09854	6.19356	7.95286
	KPNA4	sp|O00629|IMA3_HUMAN	Importin subunit alpha-3	98	0.00345864	0.0709013	0.188485	0.0149022	6.30455e-05	0.129146	0.0951984	0.0411966	0.490124	0.0237858	2.8008e-06	0.176406	0.586823	-0.0287312	Up in AD	7.34212e-09	0.0411966	3.70715e-07	3.59327	4.60596	3.02399	5.27678	1.39277
	TRIM47	sp|Q96LD4|TRI47_HUMAN	Tripartite motif-containing protein 47	58	0.0106772	0.112619	0.446932	0.00545208	6.61945e-06	0.290491	0.00456128	0.22184	0.212985	0.216157	0.00180955	0.36033	0.0624557	0.36474	Up in AD	7.94578e-09	0.22184	3.98169e-07	3.79765	1.12009	1.97412	0.179788	1.98288
	PSMB10	sp|P40306|PSB10_HUMAN	Proteasome subunit beta type-10	7	0.0721847	0.297351	0.0372964	0.162123	1.08041e-07	0.520787	0.1711	0.11673	0.0151965	0.486597	0.0768225	0.283853	0.0597494	0.291602	Up in AD	7.95212e-09	0.291602	3.98169e-07	1.89157	3.02091	1.98587	2.5043	1.80057
	HNMT	sp|P50135|HNMT_HUMAN	Histamine N-methyltransferase	34	0.0727177	0.207874	0.0230031	0.17298	1.53808e-05	0.597323	0.00159445	0.544891	0.0225127	0.314271	0.0243379	0.26951	0.161855	0.153827	Up in AD	8.26562e-09	0.26951	4.12149e-07	3.74151	4.99998	3.58497	5.4122	2.07868
	ALAD	sp|P13716|HEM2_HUMAN	Delta-aminolevulinic acid dehydratase	185	0.64532	-0.0370115	0.1519	0.0861653	3.47934e-05	0.280279	0.0145891	0.358548	0.00131801	0.432222	0.00010844	0.256482	0.521444	-0.0106741	Up in AD	8.39739e-09	0.256482	4.16989e-07	4.11406	3.47728	4.5172	2.68603	1.15741
	WFS1	sp|O76024|WFS1_HUMAN	Wolframin	146	0.049877	0.32806	0.00506558	0.091933	0.000668305	0.191389	0.0379427	0.183125	0.020641	0.213772	9.6476e-05	0.233255	0.295206	0.0862361	Up in AD	8.50555e-09	0.191389	4.20622e-07	4.07419	2.36377	0.795681	0.804136	1.53858
	PDYN	sp|P01213|PDYN_HUMAN	Proenkephalin-B	13	0.151012	1.11952	0.0133304	0.437166	0.00810837	0.579386	0.28485	0.141814	NA	NA	5.56215e-08	0.754309	NA	NA	Up in AD	8.76967e-09	0.579386	4.31906e-07	0.180556	4.43899	0.0725366	0.231453	1.45216
	TRIP10	sp|Q15642|CIP4_HUMAN	Cdc42-interacting protein 4	26	0.00642376	0.431131	0.00315211	0.173738	0.00751917	0.195782	0.00410586	0.289588	0.382306	0.117758	0.00229862	0.210733	0.00776775	0.43098	Up in AD	9.42868e-09	0.210733	4.62077e-07	1.51649	2.38118	0.893554	1.37167	1.55032
	TRIM25	sp|Q14258|TRI25_HUMAN	E3 ubiquitin/ISG15 ligase TRIM25	118	0.101152	0.149405	0.00386271	0.110597	1.44333e-07	0.276242	0.0359966	0.0987366	0.395651	0.0873298	0.0317939	0.158475	0.168239	0.146146	Up in AD	9.48143e-09	0.146146	4.62077e-07	3.37522	3.99626	2.24065	3.66388	3.11061
	NEK6	sp|Q9HC98|NEK6_HUMAN	Serine/threonine-protein kinase Nek6	36	0.0349061	0.241815	0.0388432	0.121383	1.89577e-05	0.353879	0.0227827	0.221653	0.189277	0.182911	4.01161e-05	0.372204	0.968169	-0.579721	Up in AD	9.49763e-09	0.221653	4.62077e-07	5.04576	2.84672	1.59243	3.93711	0.812434
	FBP1	sp|P09467|F16P1_HUMAN	Fructose-1,6-bisphosphatase 1	32	0.0250763	0.407356	0.00283067	0.311641	0.034966	0.164656	0.00515298	0.262659	0.00164435	0.551203	0.0013316	0.417224	0.157207	0.290463	Up in AD	9.67463e-09	0.311641	4.68791e-07	0.382011	0	0.513086	2.88664	0.620341
	NUBP2	sp|Q9Y5Y2|NUBP2_HUMAN	Cytosolic Fe-S cluster assembly factor NUBP2	33	0.111429	0.116159	0.127454	0.0445939	7.35465e-05	0.23695	0.000248511	0.346332	0.0657861	0.364483	0.123745	0.162928	0.00209512	0.332975	Up in AD	9.71939e-09	0.23695	4.69068e-07	0.669329	0.530584	0.387229	0.700495	0.289771
	SHMT1	sp|P34896|GLYC_HUMAN	Serine hydroxymethyltransferase, cytosolic	63	0.175235	0.13504	0.254914	0.0583335	4.28117e-06	0.446742	0.0789947	0.181708	0.00726601	0.551541	0.00155096	0.317804	0.0282296	0.433691	Up in AD	1.03999e-08	0.317804	4.99901e-07	2.29679	2.16987	2.435	4.17171	0.204128
	CSTB	sp|P04080|CYTB_HUMAN	Cystatin-B	249	0.0123458	0.122182	0.555795	-0.00632777	0.00016711	0.174113	0.198961	0.0328259	2.70988e-06	0.490853	0.00871842	0.202821	0.917336	-0.237852	Up in AD	1.06464e-08	0.122182	5.0971e-07	4.21968	3.90151	3.24694	3.52291	2.23934
	TMOD3	sp|Q9NYL9|TMOD3_HUMAN	Tropomodulin-3	59	0.108043	0.1782	0.145671	0.0387458	6.7991e-06	0.279416	0.582093	-0.0133271	6.84295e-05	0.346404	0.0126458	0.200024	0.0961396	0.17686	Up in AD	1.10661e-08	0.1782	5.26937e-07	2.91533	3.6245	2.37397	3.93085	3.27624
	RPE	sp|Q96AT9|RPE_HUMAN	Ribulose-phosphate 3-epimerase	26	0.309757	0.0787465	0.0266516	0.178478	0.00523188	0.193584	0.00110047	0.41821	0.0326569	0.197103	0.0126517	0.394134	0.000264679	0.430928	Up in AD	1.10939e-08	0.197103	5.26937e-07	3.7091	5.05087	3.18831	3.64396	1.17884
	RGCC	sp|Q9H4X1|RGCC_HUMAN	Regulator of cell cycle RGCC	17	0.0222483	0.421756	0.0384867	0.313538	NA	NA	0.00637242	0.291278	0.00709863	0.386579	7.10165e-05	0.549335	0.0153043	1.46718	Up in AD	1.15264e-08	0.404168	5.45325e-07	6.64943	6.42078	7.42816	4.30513	6.87465
	ASAH1	sp|Q13510|ASAH1_HUMAN	Acid ceramidase	236	0.53928	-0.0100064	0.120488	0.0742302	1.30422e-05	0.297847	0.000443981	0.410312	0.00109818	0.582267	0.126732	0.235668	0.105296	0.112493	Up in AD	1.16462e-08	0.235668	5.48834e-07	5.67318	6.48554	5.07044	7.50293	3.48844
	ADD3	sp|Q9UEY8-2|ADDG_HUMAN	Isoform 1 of Gamma-adducin	486	0.00752183	0.123228	0.574932	-0.00396842	NA	NA	0.264173	0.0408727	3.63195e-06	0.33972	1.20086e-05	0.346343	0.878712	-1.08416	Up in AD	1.19143e-08	0.0820504	5.59274e-07	10.049	8.16025	8.12879	4.43572	4.87123
	UGP2	sp|Q16851|UGPA_HUMAN	UTP--glucose-1-phosphate uridylyltransferase	557	0.184651	0.114343	0.00668593	0.0777373	0.00263662	0.0731317	0.280827	0.0716023	0.00158225	0.178612	0.000116845	0.120813	0.0339609	0.11965	Up in AD	1.20373e-08	0.114343	5.62469e-07	6.71123	6.59451	4.55709	4.83107	3.24533
	ANP32B	sp|Q92688|AN32B_HUMAN	Acidic leucine-rich nuclear phosphoprotein 32 family member B	40	0.166706	0.0980012	0.01394	0.129453	0.000101629	0.199675	0.148138	0.129183	0.00550453	0.334194	0.00158103	0.307915	0.0189234	0.291155	Up in AD	1.2076e-08	0.199675	5.62469e-07	5.02722	4.04053	6.90775	5.38781	3.69704
	LCP1	sp|P13796|PLSL_HUMAN	Plastin-2	148	0.125371	0.246637	0.00468436	0.191282	6.37395e-05	0.283738	0.0129392	0.248024	0.00151984	0.371178	0.0425873	0.286953	0.188984	0.186988	Up in AD	1.23565e-08	0.248024	5.7219e-07	2.16154	2.77475	3.59317	8.22965	1.07435
	TMEM47	sp|Q9BQJ4|TMM47_HUMAN	Transmembrane protein 47	2	0.0408865	0.597908	0.0831395	0.160101	0.00904861	0.329274	6.4398e-05	0.503494	0.0185254	0.206276	0.00387489	0.281531	0.0417636	0.66183	Up in AD	1.23799e-08	0.329274	5.7219e-07	6.36504	4.89097	1.07172	0.357759	1.81374
	GALT	sp|P07902|GALT_HUMAN	Galactose-1-phosphate uridylyltransferase	33	0.0684239	0.205923	0.181282	0.0523842	9.2585e-05	0.246497	0.0397131	0.129521	0.0282186	0.307104	6.47595e-05	0.261057	0.0722376	1.48919	Up in AD	1.25208e-08	0.246497	5.76484e-07	3.47209	3.12289	2.0649	2.13928	1.51067
	CYBB	sp|P04839|CY24B_HUMAN	Cytochrome b-245 heavy chain	29	0.0553097	0.290764	0.00188395	0.208006	1.07835e-06	0.469978	0.0037119	0.493561	0.194136	0.194078	0.137819	0.232911	0.565147	-0.0302175	Up in AD	1.30085e-08	0.232911	5.96653e-07	1.7585	1.90052	3.09822	7.78632	0.983392
	SCPEP1	sp|Q9HB40|RISC_HUMAN	Retinoid-inducible serine carboxypeptidase	38	0.026246	0.154209	0.36905	0.0156374	2.15083e-07	0.283106	0.0261203	0.134712	0.426186	0.0689529	0.196175	0.0684086	0.00141589	0.471026	Up in AD	1.32372e-08	0.134712	6.04835e-07	4.66062	5.88564	3.84639	5.19845	2.96243
	AQP4	sp|P55087|AQP4_HUMAN	Aquaporin-4	162	0.0657635	0.164957	0.325055	0.028247	4.17528e-06	0.427914	0.0325321	0.213522	0.00644988	0.414034	0.000835637	0.463187	0.414723	0.0770282	Up in AD	1.33192e-08	0.213522	6.06277e-07	9.83583	6.60823	2.94044	1.83326	2.56135
	FRZB	sp|Q92765|SFRP3_HUMAN	Secreted frizzled-related protein 3	26	0.00806741	0.797672	0.00304245	0.594459	0.00344747	0.601067	0.00745452	0.893274	0.120216	0.698761	0.000372134	0.746825	0.244113	0.20651	Up in AD	1.39879e-08	0.698761	6.34311e-07	0.695504	2.35476	0.914901	0.0719275	2.94416
	TP53BP2	sp|Q13625|ASPP2_HUMAN	Apoptosis-stimulating of p53 protein 2	76	0.0936115	0.0587525	0.823136	-0.0323677	9.616e-06	0.253932	0.0591065	0.0851018	0.0775502	0.166497	0.000572913	0.251102	0.00360765	0.831122	Up in AD	1.42067e-08	0.166497	6.41811e-07	7.87111	3.89642	4.81054	7.42703	2.49775
	KANK2	sp|Q63ZY3|KANK2_HUMAN	KN motif and ankyrin repeat domain-containing protein 2	81	0.00410679	0.249599	0.106305	0.0544037	5.06015e-05	0.408098	0.00324365	0.401427	0.275605	0.233972	0.00613508	0.302471	0.0613666	0.41406	Up in AD	1.48942e-08	0.302471	6.7035e-07	2.87298	2.59223	1.74228	3.41931	2.95833
	ARRB1	sp|P49407|ARRB1_HUMAN	Beta-arrestin-1	184	0.0196534	0.121573	0.0531465	0.0667228	5.6365e-05	0.141762	0.199933	0.0353466	0.000369644	0.166121	0.00962447	0.228114	0.186285	0.101802	Up in AD	1.54937e-08	0.121573	6.94729e-07	4.67298	3.75487	2.41281	3.5595	2.59654
	RNPEP	sp|Q9H4A4|AMPB_HUMAN	Aminopeptidase B	160	0.0213297	0.162012	0.00323513	0.14598	0.000362017	0.20448	0.367994	0.0191931	0.0134671	0.220293	0.00112644	0.161731	0.0562025	0.216553	Up in AD	1.55535e-08	0.162012	6.94821e-07	2.25272	1.74247	1.999	3.39295	3.14228
	ITGB5	sp|P18084|ITB5_HUMAN	Integrin beta-5	46	0.0113942	0.43447	0.0288914	0.120723	1.57838e-05	0.325294	0.0533618	0.165431	0.0960608	0.255697	0.00167897	0.230369	0.188189	0.167503	Up in AD	1.64896e-08	0.230369	7.33908e-07	3.40614	2.19171	1.81183	5.44216	2.57164
	STEAP3	sp|Q658P3|STEA3_HUMAN	Metalloreductase STEAP3	14	0.0104794	0.502803	0.0024905	0.392285	1.52637e-05	0.800033	0.0389671	0.240638	NA	NA	0.0162385	0.453537	0.2935	0.0919952	Up in AD	1.85306e-08	0.422911	8.21706e-07	0.236365	0.736862	0.220717	1.31815	0.563375
	SAMD4A	sp|Q9UPU9|SMAG1_HUMAN	Protein Smaug homolog 1	47	0.027388	0.284576	0.000600907	0.151068	8.3579e-06	0.254702	0.0996949	0.174085	0.50177	-0.0325731	0.00493856	0.258757	0.287427	0.250249	Up in AD	1.86345e-08	0.250249	8.23273e-07	4.06839	4.15808	2.74656	3.46516	3.66283
	PSMC4	sp|P43686|PRS6B_HUMAN	26S protease regulatory subunit 6B	124	0.251377	0.0264233	0.155151	0.0273013	4.43014e-05	0.0762428	0.141448	0.0568184	0.179149	0.0699115	6.9545e-05	0.116661	0.00333155	0.247628	Up in AD	1.92227e-08	0.0699115	8.44239e-07	3.70186	4.47977	3.98406	4.92399	2.88679
	CD2AP	sp|Q9Y5K6|CD2AP_HUMAN	CD2-associated protein	54	0.231067	0.104432	0.150816	0.0726883	1.42579e-06	0.248919	0.106949	0.0950578	0.0330048	0.270618	0.0106178	0.222863	0.00545673	0.394548	Up in AD	1.92495e-08	0.222863	8.44239e-07	2.69743	3.569	2.0319	4.93705	2.18238
	SLC7A2	sp|P52569|CTR2_HUMAN	Cationic amino acid transporter 2	25	0.0039622	0.600657	0.00765766	0.467639	0.00627943	0.341391	0.124041	0.271402	0.116422	0.279266	0.000267647	0.674272	0.0144484	0.390763	Up in AD	1.99895e-08	0.390763	8.73507e-07	4.07326	3.16273	0.978772	0.130408	0.406657
	TNS2	sp|Q63HR2|TNS2_HUMAN	Tensin-2	131	0.0102641	0.0662083	0.279488	0.0189605	4.12459e-06	0.298258	0.00364811	0.179557	NA	NA	NA	NA	0.0157124	0.212446	Up in AD	2.01902e-08	0.179557	8.7908e-07	2.83426	3.22004	3.18922	0.874571	3.3496
	SLC5A3	sp|P53794|SC5A3_HUMAN	Sodium/myo-inositol cotransporter	33	0.000286361	0.813756	0.00754779	0.31371	0.00068134	0.355736	0.026179	0.519063	0.468013	0.161816	0.0486174	0.257824	0.0126477	0.333314	Up in AD	2.06874e-08	0.333314	8.97476e-07	1.83367	3.7885	0.705979	1.47427	0.928692
	LGALS3	sp|P17931|LEG3_HUMAN	Galectin-3	62	0.0242236	0.231261	0.143668	0.0789891	0.000207866	0.336512	0.000401364	0.497836	0.0104632	0.37176	0.00561433	0.258984	0.664596	-0.0855701	Up in AD	2.1055e-08	0.258984	9.10135e-07	4.76803	3.19925	0.726713	1.29234	3.26086
	GNA13	sp|Q14344|GNA13_HUMAN	Guanine nucleotide-binding protein subunit alpha-13	137	0.451769	0.0184872	0.0738063	0.125791	5.2878e-05	0.246447	0.00921729	0.446203	0.060969	0.185562	0.00032998	0.252838	0.035258	0.209	Up in AD	2.13471e-08	0.209	9.19454e-07	5.19692	4.03285	4.26672	8.01186	2.45752
	MGST1	sp|P10620|MGST1_HUMAN	Microsomal glutathione S-transferase 1	31	0.118178	0.140633	0.237538	0.0442165	4.37465e-07	0.497303	0.0121067	0.290128	0.491911	0.0850192	0.00313189	0.489428	0.0515007	0.305877	Up in AD	2.17538e-08	0.290128	9.33626e-07	7.40903	4.34317	1.8642	0.976366	0.997779
	IKBKB	sp|O14920|IKKB_HUMAN	Inhibitor of nuclear factor kappa-B kinase subunit beta	73	0.0194704	0.191207	0.0064423	0.0978674	7.97925e-08	0.289779	0.316062	0.0261613	0.3833	0.0949873	0.0117683	0.189749	0.84014	-0.110303	Up in AD	2.20435e-08	0.0978674	9.42692e-07	3.2174	3.71873	2.76233	4.83735	2.06277
	GRAMD3	sp|Q96HH9|GRAM3_HUMAN	GRAM domain-containing protein 3	39	0.154426	0.135945	0.135428	0.0465774	NA	NA	0.0212411	0.202429	0.0012521	0.433861	1.1349e-05	0.449112	0.0146639	0.41791	Up in AD	2.23688e-08	0.31017	9.53212e-07	NA	NA	NA	NA	NA
	SAMHD1	sp|Q9Y3Z3|SAMH1_HUMAN	Deoxynucleoside triphosphate triphosphohydrolase SAMHD1	144	0.0540592	0.209589	0.177728	0.0524672	4.05476e-06	0.266061	0.740869	-0.0771248	0.0093494	0.276209	0.00708722	0.323835	0.00641862	0.249906	Up in AD	2.24751e-08	0.249906	9.5436e-07	4.39743	5.48749	3.69338	7.53083	4.50047
	FLNB	sp|O75369|FLNB_HUMAN	Filamin-B	479	0.17819	0.136326	0.0273677	0.215452	0.000129788	0.370832	0.00470676	0.449266	0.00428951	0.334295	0.076272	0.127356	0.0139525	0.295806	Up in AD	2.44411e-08	0.295806	1.03339e-06	1.49965	3.33132	2.85634	0.516658	2.76492
	STAT3	sp|P40763|STAT3_HUMAN	Signal transducer and activator of transcription 3	130	0.0338657	0.0923142	0.477296	0.00164344	1.49826e-07	0.319645	0.105491	0.0539019	0.0832886	0.165122	0.001637	0.201883	0.391716	0.0335281	Up in AD	2.45082e-08	0.0923142	1.03339e-06	4.85956	3.56777	3.71852	5.28898	3.69259
	RNF14	sp|Q9UBS8|RNF14_HUMAN	E3 ubiquitin-protein ligase RNF14	35	0.0304629	0.200879	0.00601079	0.150637	0.00010379	0.222354	0.225116	0.0700014	0.0174636	0.362066	0.0137009	0.149445	0.013524	0.245998	Up in AD	2.4801e-08	0.200879	1.04208e-06	3.82288	5.52562	3.61772	3.14341	2.75689
	IQGAP1	sp|P46940|IQGA1_HUMAN	Ras GTPase-activating-like protein IQGAP1	349	0.0630121	0.223401	0.0285437	0.156332	1.27059e-05	0.338899	0.00199511	0.449791	0.0374111	0.25915	0.0604334	0.159219	0.157673	0.139778	Up in AD	2.82805e-08	0.223401	1.18414e-06	5.2799	5.45408	5.57461	4.77711	5.06639
	PTGR2	sp|Q8N8N7|PTGR2_HUMAN	Prostaglandin reductase 2	103	0.0788321	0.129351	0.0738484	0.062385	1.7614e-05	0.291159	0.0559655	0.139492	0.00450497	0.364314	0.00602778	0.252267	0.107754	0.351646	Up in AD	2.90448e-08	0.252267	1.21191e-06	4.21187	3.20342	2.76412	2.78897	0.902585
	RAD21	sp|O60216|RAD21_HUMAN	Double-strand-break repair protein rad21 homolog	68	0.406206	0.0320121	0.156589	0.0653772	0.00011837	0.188835	0.00778855	0.333077	0.0712496	0.302738	0.00233877	0.205601	0.00175271	0.297594	Up in AD	2.95179e-08	0.205601	1.22532e-06	6.15104	6.55459	5.95883	5.59359	4.07792
	DAG1	sp|Q14118|DAG1_HUMAN	Dystroglycan	153	0.0263222	0.1103	0.0806227	0.0318623	0.000236721	0.158182	0.179761	0.0494528	0.0280337	0.19939	4.76748e-05	0.143636	0.142216	0.120072	Up in AD	2.95701e-08	0.120072	1.22532e-06	5.14131	2.66386	2.30982	2.03349	4.0213
	CA8	sp|P35219|CAH8_HUMAN	Carbonic anhydrase-related protein	20	0.00459331	0.319174	0.025156	0.107386	0.000564929	0.193922	0.305787	0.0469992	0.200756	0.186959	0.00106128	0.292636	0.00477079	0.354312	Up in AD	3.39001e-08	0.193922	1.39992e-06	4.8257	4.67387	1.81791	3.39664	1.48179
	RAB31	sp|Q13636|RAB31_HUMAN	Ras-related protein Rab-31	79	0.0615969	0.186844	0.0136617	0.0899209	0.00012397	0.146455	0.209726	0.0562167	0.298401	0.0749185	1.3956e-05	0.193288	0.226783	0.0636621	Up in AD	3.44095e-08	0.0899209	1.41609e-06	6.44415	4.64772	4.20518	7.86338	3.00761
	NPC2	sp|P61916|NPC2_HUMAN	Epididymal secretory protein E1	60	0.34172	0.0545752	0.0245649	0.229311	0.000368113	0.420059	0.00234883	0.612218	0.000400699	0.600576	0.0312577	0.323271	0.230643	0.100139	Up in AD	3.48215e-08	0.323271	1.42816e-06	5.74155	4.7706	5.80495	7.2302	3.91695
	COL11A1	sp|P12107|COBA1_HUMAN	Collagen alpha-1(XI) chain	1	0.0523105	0.656584	NA	NA	0.00851335	0.641944	3.08611e-07	1.34761	NA	NA	NA	NA	NA	NA	Up in AD	3.86926e-08	0.656584	1.58153e-06	4.08165	5.49303	2.65113	0.36874	0.165202
	ISYNA1	sp|Q9NPH2|INO1_HUMAN	Inositol-3-phosphate synthase 1	52	0.00653885	0.377726	0.0211751	0.127425	0.00599131	0.165169	0.63947	-0.0276684	0.00226424	0.423758	5.98635e-05	0.475864	0.341713	0.0752898	Up in AD	3.9632e-08	0.165169	1.61443e-06	0.440395	0.94773	0.06809	0.499786	3.49093
	CACHD1	sp|Q5VU97|CAHD1_HUMAN	VWFA and cache domain-containing protein 1	55	0.0266302	0.261989	0.0281385	0.138945	0.000637435	0.220263	0.00396443	0.323905	0.0482965	0.191292	0.00136677	0.205741	0.197919	0.138937	Up in AD	3.98543e-08	0.205741	1.618e-06	4.93765	2.91127	0.858531	0.107526	1.52903
	LMNA	sp|P02545|LMNA_HUMAN	Prelamin-A/C	522	0.678197	-0.106225	0.0457998	0.168315	2.1157e-05	0.304545	0.00325015	0.688836	0.00580416	0.359433	0.0144653	0.22173	0.141155	0.132418	Up in AD	4.06057e-08	0.22173	1.64296e-06	2.89864	3.51891	2.72732	2.67618	2.05309
	ARL6IP4	sp|Q66PJ3|AR6P4_HUMAN	ADP-ribosylation factor-like protein 6-interacting protein 4	9	0.395059	0.0360357	0.0345945	0.109492	0.00183671	0.153044	0.00344663	0.236949	0.0181869	0.662352	0.000817026	0.571323	0.0199058	0.579224	Up in AD	4.09683e-08	0.236949	1.65207e-06	2.54979	1.98831	2.67591	2.08217	3.02205
	RPS6KA1	sp|Q15418|KS6A1_HUMAN	Ribosomal protein S6 kinase alpha-1	126	0.133838	0.137565	0.00665105	0.112466	8.52205e-06	0.184006	0.120255	0.0854091	0.503143	-0.0341962	0.124011	0.122519	0.000485824	0.483663	Up in AD	4.36408e-08	0.122519	1.75395e-06	0.248353	0.21406	1.93554	3.98655	0.100853
	ARPC1B	sp|O15143|ARC1B_HUMAN	Actin-related protein 2/3 complex subunit 1B	60	0.0893974	0.191034	0.0241597	0.123461	1.32382e-06	0.305369	0.00463285	0.248038	0.191454	0.143054	0.0195754	0.210267	0.59223	-0.0280926	Up in AD	4.58741e-08	0.191034	1.83756e-06	2.73024	3.34848	2.66595	5.45703	2.61777
	PGGT1B	sp|P53609|PGTB1_HUMAN	Geranylgeranyl transferase type-1 subunit beta	27	0.0540984	0.112859	0.0344197	0.0952786	3.22244e-06	0.29994	0.0197512	0.175816	0.500003	-0.0030899	0.00248881	0.237683	0.208706	0.0933069	Up in AD	4.7619e-08	0.112859	1.90112e-06	3.3125	2.71771	2.61785	3.42821	1.27979
	ARHGAP6	sp|O43182|RHG06_HUMAN	Rho GTPase-activating protein 6	14	0.117007	0.282926	0.00234781	0.201075	0.00170575	0.332455	0.016312	0.276081	NA	NA	0.000243022	0.341057	NA	NA	Up in AD	4.80357e-08	0.282926	1.91141e-06	0.435584	1.97954	0.89314	4.06126	1.46563
	NFKBIA	sp|P25963|IKBA_HUMAN	NF-kappa-B inhibitor alpha	7	0.12116	0.21896	0.0563033	0.111307	NA	NA	0.000106661	0.256476	NA	NA	2.34721e-05	0.235209	NA	NA	Up in AD	4.90706e-08	0.227084	1.94614e-06	5.65352	5.4017	4.03443	7.79619	7.18323
	DEK	sp|P35659|DEK_HUMAN	Protein DEK	47	0.159419	0.183521	0.00610309	0.119868	0.00231533	0.183469	0.265646	0.075197	0.0186429	0.212464	0.00088375	0.259298	0.00326791	0.483569	Up in AD	4.9424e-08	0.183521	1.95371e-06	4.74295	5.81482	4.96387	5.78121	3.9952
	PTPRC	sp|P08575|PTPRC_HUMAN	Receptor-type tyrosine-protein phosphatase C	84	0.0787691	0.29383	0.0152933	0.179449	4.55998e-06	0.331051	0.00485757	0.336707	0.242011	0.118436	0.0616525	0.203034	0.0848726	0.309989	Up in AD	5.13762e-08	0.29383	2.02422e-06	2.23321	3.0694	2.89527	7.98336	0.701907
	ALDH3A2	sp|P51648|AL3A2_HUMAN	Fatty aldehyde dehydrogenase	79	0.126981	0.118351	0.0746093	0.060477	2.02126e-07	0.275379	0.0626412	0.0815492	0.0688057	0.174151	0.0191495	0.140037	0.223947	0.102716	Up in AD	5.33522e-08	0.118351	2.09521e-06	4.42878	5.06951	4.27749	3.63524	1.91119
	APBB1IP	sp|Q7Z5R6|AB1IP_HUMAN	Amyloid beta A4 precursor protein-binding family B member 1-interacting protein	38	0.0974852	0.309533	0.00658755	0.15875	0.000213843	0.28415	0.00298323	0.31734	0.0225614	0.435433	0.0143911	0.343695	0.278539	0.132331	Up in AD	5.53727e-08	0.309533	2.16502e-06	0.817037	1.74259	2.08758	6.49074	0
	CYP4F11	sp|Q9HBI6|CP4FB_HUMAN	Phylloquinone omega-hydroxylase CYP4F11	58	0.0203809	0.282624	0.271752	0.0488232	4.27269e-05	0.334141	0.0029701	0.50282	0.236393	0.231113	0.00182565	0.302731	0.122463	0.347982	Up in AD	5.54904e-08	0.302731	2.16502e-06	4.63969	1.92329	0.278868	0.616221	0.544221
	DNAJC12	sp|Q9UKB3|DJC12_HUMAN	DnaJ homolog subfamily C member 12	33	0.0158571	0.206524	0.00580628	0.150492	0.128271	0.0690985	0.0811535	0.0731633	0.0174878	0.236957	0.00388433	0.177716	0.000640145	0.384672	Up in AD	6.09292e-08	0.177716	2.36953e-06	2.14082	5.64699	3.19516	0.904616	0
	OSBPL11	sp|Q9BXB4|OSB11_HUMAN	Oxysterol-binding protein-related protein 11	45	0.0769206	0.130672	0.549247	-0.00395162	0.000100108	0.177326	0.19281	0.0537643	0.237558	0.167651	3.19145e-07	0.307057	0.701923	-0.0332193	Up in AD	6.29644e-08	0.130672	2.44078e-06	4.26249	3.13694	2.12955	4.70469	1.12472
	ISOC1	sp|Q96CN7|ISOC1_HUMAN	Isochorismatase domain-containing protein 1	89	0.0586591	0.156291	0.0221681	0.115351	0.0355382	0.0642477	0.0112869	0.241592	0.0020994	0.281977	0.000247856	0.184162	0.165217	0.0982121	Up in AD	6.46623e-08	0.156291	2.49499e-06	3.04768	4.12043	2.79966	2.43771	1.03725
	PXN	tr|A0A1B0GTU4|A0A1B0GTU4_HUMAN	Paxillin	53	0.0912435	0.16371	0.0109076	0.105102	NA	NA	NA	NA	4.3394e-06	0.567664	0.00662245	0.203552	0.0920689	0.189212	Up in AD	6.4778e-08	0.189212	2.49499e-06	1.89116	0.931097	1.30604	2.64704	3.34069
	SMC1A	sp|Q14683|SMC1A_HUMAN	Structural maintenance of chromosomes protein 1A	179	0.222588	0.173739	0.0445217	0.132338	9.1333e-05	0.223383	0.0172323	0.647104	0.00266936	0.29582	0.0281223	0.17214	0.0415822	0.325805	Up in AD	6.91276e-08	0.223383	2.65402e-06	4.04904	4.02923	3.87378	4.31585	2.41716
	NEDD1	sp|Q8NHV4|NEDD1_HUMAN	Protein NEDD1	31	0.329027	0.0592376	0.500671	-8.53672e-05	0.00142632	0.24633	6.60475e-07	0.450904	NA	NA	0.0187425	0.234568	NA	NA	Up in AD	7.05327e-08	0.234568	2.69346e-06	1.98071	0.990503	2.19733	2.52228	2.02972
	ARHGEF6	sp|Q15052|ARHG6_HUMAN	Rho guanine nucleotide exchange factor 6	127	0.0499772	0.0605825	0.713598	-0.0144601	2.48584e-06	0.128285	0.59058	-0.00757035	0.65956	-0.19202	1.74273e-05	0.268998	0.0830334	0.130915	Up in AD	7.06032e-08	0.0605825	2.69346e-06	4.93964	3.72796	2.6931	5.87749	2.01261
	GALK1	sp|P51570|GALK1_HUMAN	Galactokinase	105	0.269507	0.0664411	0.0967555	0.068411	7.80425e-06	0.270901	0.00276357	0.286632	0.130272	0.144655	0.00494551	0.147074	0.139269	0.130332	Up in AD	7.11659e-08	0.144655	2.70363e-06	0.318409	0	0.163355	0.561353	0
	FABP5	sp|Q01469|FABP5_HUMAN	Fatty acid-binding protein, epidermal	228	0.0987088	0.197396	0.0369219	0.181244	2.52517e-05	0.549364	0.0078316	0.449116	0.0469951	0.32771	0.00277535	0.414058	0.538233	-0.0176161	Up in AD	7.13199e-08	0.32771	2.70363e-06	4.64886	5.69709	3.31998	5.2159	2.58144
	FUBP3	sp|Q96I24|FUBP3_HUMAN	Far upstream element-binding protein 3	154	0.777335	-0.0995872	0.149223	0.0454809	2.02253e-06	0.213859	0.0227282	0.235572	0.029224	0.278834	0.059598	0.127964	0.00580558	0.434366	Up in AD	7.50925e-08	0.213859	2.83769e-06	3.38766	4.07881	2.76565	3.423	1.45674
	TJP2	sp|Q9UDY2-6|ZO2_HUMAN	Isoform 6 of Tight junction protein ZO-2	292	0.496918	0.00159588	0.0452039	0.206766	NA	NA	0.00268646	0.834942	0.000930092	0.767926	0.00205667	0.442579	0.0034738	0.452903	Up in AD	7.61501e-08	0.447741	2.86864e-06	4.26588	2.0777	4.51459	1.7604	1.428
	ADAM17	sp|P78536|ADA17_HUMAN	Disintegrin and metalloproteinase domain-containing protein 17	45	0.0559194	0.176106	0.0109102	0.0957313	0.000100337	0.234223	0.178309	0.0423852	0.0625105	0.353326	0.000121468	0.241987	0.691401	-0.0609364	Up in AD	7.88932e-08	0.176106	2.96269e-06	3.7713	4.75571	3.62844	6.33475	1.83231
	S100A1	sp|P23297|S10A1_HUMAN	Protein S100-A1	96	0.0408435	0.151215	0.0188998	0.138573	0.000908489	0.244982	0.232328	0.149293	0.00243678	0.372827	0.000587858	0.321198	0.251038	0.0363753	Up in AD	8.03281e-08	0.151215	3.00717e-06	7.55173	2.94524	3.80687	1.16009	4.09664
	ATG9A	sp|Q7Z3C6|ATG9A_HUMAN	Autophagy-related protein 9A	65	0.0334671	0.172704	0.00934278	0.0749975	0.00968365	0.0714717	0.0459119	0.104437	0.420825	0.0982174	0.000170422	0.178849	0.0059778	0.240177	Up in AD	8.14451e-08	0.104437	3.03952e-06	3.77992	4.09649	2.50687	1.88641	1.48131
	BLOC1S4	sp|Q9NUP1|BL1S4_HUMAN	Biogenesis of lysosome-related organelles complex 1 subunit 4	20	0.0122602	0.161972	0.205188	0.0311542	1.01173e-05	0.274661	0.568156	-0.00885596	NA	NA	0.00439845	0.177274	0.00720746	0.562923	Up in AD	8.51112e-08	0.169623	3.16255e-06	1.93439	1.83199	1.24459	2.06433	1.03559
	SLC9A9	sp|Q8IVB4|SL9A9_HUMAN	Sodium/hydrogen exchanger 9	12	0.0250553	0.175348	0.0552846	0.0815526	1.24754e-05	0.336256	0.036789	0.177023	NA	NA	0.00741543	0.205352	0.0974566	0.241465	Up in AD	8.52681e-08	0.191187	3.16255e-06	4.70629	4.70938	4.31594	6.32234	0.858661
	FGF2	sp|P09038|FGF2_HUMAN	Fibroblast growth factor 2	16	0.0922325	0.127615	0.0490568	0.0779353	2.13885e-07	0.362778	0.221825	0.0732489	0.411338	0.165087	0.00171806	0.263115	0.434569	0.032731	Up in AD	8.83848e-08	0.127615	3.26806e-06	4.97819	2.56086	1.07073	1.43064	0.944563
	ROCK1	sp|Q13464|ROCK1_HUMAN	Rho-associated protein kinase 1	202	0.322401	0.0545948	0.0866409	0.0693128	8.6904e-06	0.167913	0.271984	0.0412646	0.0671664	0.171475	0.000380124	0.318143	0.040295	0.216593	Up in AD	9.05463e-08	0.167913	3.33771e-06	3.78962	4.68944	3.93908	6.12566	2.91142
	BBS9	sp|Q3SYG4|PTHB1_HUMAN	Protein PTHB1	32	0.0764813	0.0912458	0.0242781	0.0787911	0.0017325	0.156238	0.0175667	0.121393	0.0196526	0.368237	0.000645237	0.183668	0.0977052	0.169315	Up in AD	9.27943e-08	0.156238	3.41012e-06	4.98036	4.96285	5.04831	4.12603	5.78187
	SNAP23	sp|O00161|SNP23_HUMAN	Synaptosomal-associated protein 23	54	0.370643	0.0636042	0.0346067	0.192401	0.00208184	0.223619	0.0566836	0.341621	4.16391e-05	0.362436	0.0172732	0.200784	0.0646793	0.277036	Up in AD	9.32225e-08	0.223619	3.41541e-06	4.35742	3.76342	3.68197	5.44032	3.01629
	ANKRD45	sp|Q5TZF3|ANR45_HUMAN	Ankyrin repeat domain-containing protein 45	10	0.00137397	0.36291	0.00775221	0.251534	NA	NA	0.00133563	0.315771	NA	NA	0.00249481	0.397654	NA	NA	Up in AD	9.35687e-08	0.339341	3.41768e-06	2.8884	2.28971	0.447272	1.00071	0.463775
	AMD1	sp|P17707|DCAM_HUMAN	S-adenosylmethionine decarboxylase proenzyme	17	0.0263329	0.582916	0.00472913	0.341383	0.000758276	0.320351	0.0735801	0.219416	NA	NA	0.0209107	0.345502	0.00371389	1.29016	Up in AD	9.74494e-08	0.343442	3.54863e-06	4.11482	6.25436	6.013	5.96612	2.80834
	HNRNPH3	sp|P31942|HNRH3_HUMAN	Heterogeneous nuclear ribonucleoprotein H3	261	0.000487998	0.104535	0.731175	-0.0433101	0.00109521	0.109833	0.0731147	0.0708708	0.0420647	0.153004	0.00773412	0.138058	0.00831774	0.234564	Up in AD	1.0055e-07	0.109833	3.65048e-06	5.99082	7.45839	6.79712	6.90613	4.73664
	GPC5	sp|P78333|GPC5_HUMAN	Glypican-5	45	0.00346751	0.421402	0.000139122	0.271098	0.0318993	0.110478	0.208678	0.141307	0.0373869	0.331069	0.0132484	0.266853	0.0491923	0.166607	Up in AD	1.01524e-07	0.266853	3.67474e-06	5.76667	3.17666	1.4107	0.171978	0.758603
	RAD50	sp|Q92878|RAD50_HUMAN	DNA repair protein RAD50	132	0.361615	0.0420775	0.0047596	0.098829	8.6469e-06	0.195275	0.0196335	0.201301	0.142736	0.125686	0.012267	0.180382	0.162784	0.082831	Up in AD	1.06778e-07	0.125686	3.8533e-06	3.98472	4.90788	3.56766	4.30033	2.30795
	AKR7A2	sp|O43488|ARK72_HUMAN	Aflatoxin B1 aldehyde reductase member 2	350	0.11502	0.0690614	0.00780681	0.0728393	1.09367e-05	0.240885	0.0429264	0.08958	0.0198423	0.229749	0.0125372	0.156065	0.803239	-0.0615749	Up in AD	1.07763e-07	0.08958	3.86899e-06	3.13273	2.9608	1.58623	1.51628	0.272038
	PRPF38B	sp|Q5VTL8|PR38B_HUMAN	Pre-mRNA-splicing factor 38B	20	0.0363633	0.241076	0.0319111	0.102341	0.0754242	0.0955156	0.00195935	0.196582	0.0499405	0.391158	0.000435015	0.251426	0.0226345	0.192301	Up in AD	1.07856e-07	0.196582	3.86899e-06	3.87912	5.4007	3.97696	5.78158	1.9221
	ITGB2	tr|D3DSM0|D3DSM0_HUMAN	Integrin beta	103	0.0630194	0.335764	0.00110037	0.209852	NA	NA	NA	NA	8.82545e-05	0.41356	0.00814826	0.37142	0.0986005	0.177907	Up in AD	1.10442e-07	0.335764	3.94993e-06	0.849003	0.812015	1.81786	5.23419	0.512668
	KDSR	sp|Q06136|KDSR_HUMAN	3-ketodihydrosphingosine reductase	49	0.415583	0.0241099	0.0968174	0.108884	2.13346e-05	0.192852	0.0155116	0.319243	0.102761	0.226573	0.000203355	0.235007	0.317085	0.0497389	Up in AD	1.11874e-07	0.192852	3.98928e-06	4.13778	4.82621	4.29732	3.42101	1.81593
	ALDH9A1	sp|P49189|AL9A1_HUMAN	4-trimethylaminobutyraldehyde dehydrogenase	584	0.134904	0.116227	0.360951	0.01886	1.75584e-05	0.302636	0.0232693	0.166881	0.0318401	0.203689	0.000239758	0.292426	0.598181	-0.0303676	Up in AD	1.1455e-07	0.166881	4.07262e-06	6.46067	5.41794	4.30344	5.18957	3.03599
	CTSZ	sp|Q9UBR2|CATZ_HUMAN	Cathepsin Z	27	0.00164204	0.273523	0.130991	0.0735097	0.000421592	0.379211	0.00856705	0.168603	0.00920749	0.427423	0.459983	0.0333547	0.0280299	0.224156	Up in AD	1.1595e-07	0.224156	4.11024e-06	1.54628	1.02388	0.983838	4.20054	0.993354
	STAG1	sp|Q8WVM7|STAG1_HUMAN	Cohesin subunit SA-1	65	0.26154	0.103069	0.00751689	0.106809	3.91399e-05	0.200186	0.012933	0.197157	0.178247	0.185853	0.024937	0.0887919	0.0222761	0.156682	Up in AD	1.22316e-07	0.156682	4.32314e-06	3.46438	4.16585	3.58624	5.04769	2.22905
	LMNB1	sp|P20700|LMNB1_HUMAN	Lamin-B1	153	0.308823	0.0809289	0.169884	0.0374194	4.91507e-06	0.200098	0.0113137	0.134625	0.0402144	0.19681	0.0023693	0.200441	0.384422	0.0319028	Up in AD	1.30586e-07	0.134625	4.60191e-06	0.735985	2.86171	1.75887	2.23813	0.326398
	BACE1	sp|P56817|BACE1_HUMAN	Beta-secretase 1	32	0.124066	0.208892	0.0233132	0.102155	0.0304965	0.0930056	0.207019	0.11956	0.00577107	0.305855	0.00218342	0.187267	0.000471758	0.457142	Up in AD	1.32251e-07	0.187267	4.6378e-06	4.27821	4.98438	4.93994	2.4794	1.81945
	NOSIP	sp|Q9Y314|NOSIP_HUMAN	Nitric oxide synthase-interacting protein	20	0.0929871	0.118943	0.00503131	0.147199	0.00026976	0.183326	0.0214534	0.0970064	0.173891	0.193799	0.0789783	0.159716	0.00292263	0.541639	Up in AD	1.32376e-07	0.159716	4.6378e-06	1.23279	2.01615	0.587583	1.33518	0.856934
	HEBP2	sp|Q9Y5Z4|HEBP2_HUMAN	Heme-binding protein 2	58	0.00721923	0.206846	0.00811175	0.12814	0.000451601	0.295368	0.234929	0.0440607	0.0782583	0.286514	0.0246838	0.199838	0.00913376	0.284438	Up in AD	1.33302e-07	0.206846	4.65666e-06	2.61074	2.14608	1.00919	2.17473	0.693348
	PBLD	sp|P30039|PBLD_HUMAN	Phenazine biosynthesis-like domain-containing protein	39	0.0341	0.273519	0.0028861	0.256138	0.00476575	0.240916	0.0574825	0.267446	0.00479326	0.501886	0.00169702	0.371842	0.516355	-0.0048897	Up in AD	1.36841e-07	0.267446	4.76644e-06	2.73036	2.2722	2.49336	1.81582	1.35095
	ACSS3	sp|Q9H6R3|ACSS3_HUMAN	Acyl-CoA synthetase short-chain family member 3, mitochondrial	140	0.0700818	0.119305	0.125188	0.0731454	0.000109481	0.246074	0.0624457	0.183358	0.0502754	0.215263	0.00038011	0.296211	0.100832	0.12536	Up in AD	1.39114e-07	0.183358	4.83161e-06	4.83927	2.19545	0.691456	0.0985335	1.47389
	PARVG	sp|Q9HBI0|PARVG_HUMAN	Gamma-parvin	18	0.0355882	0.500845	0.00153707	0.258269	0.00054618	0.334405	0.019869	0.162706	NA	NA	0.011504	0.458239	NA	NA	Up in AD	1.46104e-07	0.334405	5.05975e-06	0.231823	1.2177	0.960171	3.87375	0.220612
	SESN1	sp|Q9Y6P5-2|SESN1_HUMAN	Isoform T1 of Sestrin-1	67	0.0130865	0.318798	0.00488078	0.129127	NA	NA	0.10799	0.118328	0.430781	0.128203	0.000125276	0.290762	0.00244249	0.557638	Up in AD	1.50137e-07	0.209944	5.18448e-06	4.46937	5.58927	3.80427	5.55869	2.12791
	S100A2	sp|P29034|S10A2_HUMAN	Protein S100-A2	1	0.019048	0.520006	0.00208934	0.392097	0.000517318	0.863032	0.00304388	1.21044	NA	NA	NA	NA	NA	NA	Up in AD	1.54259e-07	0.691519	5.31156e-06	1.93314	0	0.241082	0.503161	0
	RAB27A	sp|P51159|RB27A_HUMAN	Ras-related protein Rab-27A	37	0.0888117	0.319392	0.0316775	0.17058	0.000373933	0.239692	0.0883221	0.119521	0.431251	0.121683	0.000580225	0.239818	0.00586061	0.439876	Up in AD	1.58843e-07	0.239692	5.45377e-06	1.68282	1.086	0.70609	2.68553	1.14107
	SLC20A2	sp|Q08357|S20A2_HUMAN	Sodium-dependent phosphate transporter 2	23	0.0887543	0.163614	0.00438767	0.107609	7.846e-05	0.202123	0.0354461	0.192511	0.0898559	0.168712	0.0462466	0.14016	0.030916	0.381424	Up in AD	1.61545e-07	0.168712	5.51667e-06	4.41418	4.3938	4.28731	3.46111	4.35566
	MAP2K6	sp|P52564|MP2K6_HUMAN	Dual specificity mitogen-activated protein kinase kinase 6	90	0.00797456	0.209704	0.000167879	0.132784	0.0382215	0.0542793	0.0991454	0.0838801	0.212648	0.105939	0.00667995	0.1299	0.0193149	0.176913	Up in AD	1.61593e-07	0.1299	5.51667e-06	2.10318	2.6746	1.56138	2.36609	0.655581
	YBX1	sp|P67809|YBOX1_HUMAN	Nuclease-sensitive element-binding protein 1	34	0.226039	0.100133	0.0379579	0.147311	1.39221e-05	0.342687	0.00242275	0.45937	0.0252792	0.289824	0.446695	0.0424494	0.0444492	0.355343	Up in AD	1.67239e-07	0.289824	5.69324e-06	6.00203	6.47738	6.91347	7.47685	4.9351
	THOC1	sp|Q96FV9|THOC1_HUMAN	THO complex subunit 1	34	0.18187	0.0925095	0.101694	0.028937	2.30917e-05	0.152137	0.074391	0.090404	NA	NA	0.000336615	0.165019	0.0980353	0.541491	Up in AD	1.68904e-07	0.122323	5.73365e-06	4.23843	5.20963	3.9597	5.47434	2.31985
	TGFBI	sp|Q15582|BGH3_HUMAN	Transforming growth factor-beta-induced protein ig-h3	55	0.00618104	0.457784	0.00425523	0.299359	0.00356932	0.545444	0.000762839	0.706089	0.25985	0.263472	0.0490032	0.313733	0.162071	0.175095	Up in AD	1.69584e-07	0.313733	5.74055e-06	0.441606	1.72683	0.699907	4.09161	0.715942
	NMI	sp|Q13287|NMI_HUMAN	N-myc-interactor	16	0.0516274	0.329844	0.131839	0.0566451	4.6405e-06	0.308154	0.000843309	0.313471	NA	NA	0.31316	0.0869811	NA	NA	Up in AD	1.73196e-07	0.308154	5.84635e-06	2.11486	0.399087	1.60318	2.80355	1.09015
	SH3PXD2B	sp|A1X283|SPD2B_HUMAN	SH3 and PX domain-containing protein 2B	95	0.2873	0.114476	0.0374528	0.180496	0.00136924	0.198984	0.0169831	0.254336	0.141539	0.245733	0.000176857	0.246392	0.0243248	0.460907	Up in AD	1.73787e-07	0.245733	5.84661e-06	3.2658	1.04945	2.07155	1.52754	0.183365
	UPF2	sp|Q9HAU5|RENT2_HUMAN	Regulator of nonsense transcripts 2	116	0.0648154	0.169645	0.0131004	0.0776192	0.0296615	0.0584879	0.0415044	0.0653201	0.188077	0.133534	9.83e-05	0.160837	0.00790564	0.242454	Up in AD	1.74177e-07	0.133534	5.84661e-06	2.58919	3.87082	3.0942	3.39247	1.9895
	RRAGC	sp|Q9HB90|RRAGC_HUMAN	Ras-related GTP-binding protein C	106	0.0227472	0.127662	0.56248	-0.00862108	4.39856e-07	0.157135	0.353612	0.0142179	0.0328444	0.149641	0.0036441	0.109163	0.647678	-0.0385584	Up in AD	1.7554e-07	0.109163	5.86823e-06	3.67017	4.31578	3.10868	4.62794	2.1304
	PPP6R3	sp|Q5H9R7|PP6R3_HUMAN	Serine/threonine-protein phosphatase 6 regulatory subunit 3	98	0.341208	0.0231627	0.562011	-0.00297855	0.000789668	0.0715875	0.315562	0.0137277	0.513186	-0.0229273	8.35665e-07	0.135522	0.0075418	0.123422	Up in AD	1.75798e-07	0.0231627	5.86823e-06	5.6233	6.48304	4.94585	6.66191	4.19965
	CLNS1A	sp|P54105|ICLN_HUMAN	Methylosome subunit pICln	85	0.0164198	0.101362	0.0105396	0.046509	0.000103805	0.167743	0.34422	0.0159439	0.00966108	0.273439	0.123493	0.109085	0.0211493	0.37225	Up in AD	1.7715e-07	0.109085	5.89698e-06	6.18977	6.12655	6.13492	5.596	5.67762
	PEA15	sp|Q15121|PEA15_HUMAN	Astrocytic phosphoprotein PEA-15	351	0.0806441	0.171294	0.0573187	0.0993024	0.00757007	0.123903	0.375331	0.0200372	0.00059776	0.306868	9.70755e-05	0.40086	0.214227	0.0963997	Up in AD	1.83726e-07	0.123903	6.09899e-06	8.09762	7.1924	6.8497	6.36561	6.02435
	UPF1	sp|Q92900|RENT1_HUMAN	Regulator of nonsense transcripts 1	286	0.0570572	0.0462163	0.114308	0.0240628	8.9362e-05	0.057517	0.0141986	0.0724141	0.393755	0.0274185	0.000517016	0.0973222	0.0996078	0.0520254	Up in AD	1.87823e-07	0.0520254	6.21783e-06	1.42213	2.3215	1.03483	1.44906	0.610859
	PLP2	sp|Q04941|PLP2_HUMAN	Proteolipid protein 2	4	0.168366	0.345871	NA	NA	NA	NA	0.00230077	0.703734	0.00178907	0.557529	5.82235e-05	0.426366	0.230453	0.262667	Up in AD	1.89946e-07	0.426366	6.27083e-06	2.74963	2.21124	1.53481	3.93138	3.40285
	EPS15	sp|P42566|EPS15_HUMAN	Epidermal growth factor receptor substrate 15	186	0.683187	-0.0710537	0.0736846	0.108206	0.00052828	0.177499	0.0192174	0.361744	0.0106769	0.274007	0.0129956	0.147026	0.00242093	0.355657	Up in AD	1.91292e-07	0.177499	6.29796e-06	5.94663	6.74609	5.3155	4.91531	3.54377
	MLC1	sp|Q15049|MLC1_HUMAN	Membrane protein MLC1	80	0.0372795	0.257046	0.43655	0.012806	2.44627e-05	0.501915	0.0160489	0.415791	0.103745	0.21683	0.00124549	0.454464	0.209945	0.439509	Up in AD	1.92774e-07	0.415791	6.3294e-06	4.94812	1.88177	0.770069	0.64927	0.440136
	FLNA	sp|P21333|FLNA_HUMAN	Filamin-A	747	0.00613875	0.244937	0.0509935	0.112746	0.00121027	0.576628	0.00019136	0.397264	0.456015	0.131447	0.0357532	0.32622	0.149289	0.142231	Up in AD	1.95573e-07	0.244937	6.4038e-06	1.94538	0.165804	0.230449	1.2102	2.45457
	NFIA	sp|Q12857|NFIA_HUMAN	Nuclear factor 1 A-type	29	0.618507	-0.0258552	0.425674	0.0199862	0.00149902	0.221853	0.00513272	0.388108	0.227854	0.221733	4.77364e-06	0.301929	0.0832792	0.301447	Up in AD	2.01808e-07	0.221853	6.59002e-06	6.44089	3.81761	4.63155	4.13228	4.14438
	FOLR2	sp|P14207|FOLR2_HUMAN	Folate receptor beta	30	0.0101107	0.29007	0.0781159	0.143927	0.000130503	0.354507	0.000527117	0.671041	0.240785	0.269114	0.0160365	0.237054	0.889805	-0.536986	Up in AD	2.04615e-07	0.269114	6.66357e-06	0.931646	0	1.97096	5.63136	0.983614
	SCRIB	sp|Q14160-3|SCRIB_HUMAN	Isoform 3 of Protein scribble homolog	159	0.272868	0.045072	0.0779524	0.032398	NA	NA	0.00923203	0.153084	0.00400137	0.204306	0.000969778	0.169747	0.00175219	0.37339	Up in AD	2.06201e-07	0.161415	6.69706e-06	2.36454	3.21277	1.78306	1.63752	1.44185
	AKR1C1	sp|Q04828|AK1C1_HUMAN	Aldo-keto reductase family 1 member C1	98	0.0493054	0.222761	0.000876967	0.200674	0.000183403	0.440282	0.0034644	0.287593	NA	NA	0.256962	0.117288	0.189882	0.222013	Up in AD	2.06877e-07	0.222387	6.70092e-06	0.94192	3.33142	0.868447	0.738271	0.92685
	LEMD2	sp|Q8NC56|LEMD2_HUMAN	LEM domain-containing protein 2	47	0.53686	-0.0100111	0.0794977	0.0812202	2.31245e-06	0.238744	0.00107762	0.403582	0.499504	0.017786	0.124405	0.0645603	0.029238	0.256122	Up in AD	2.10368e-07	0.0812202	6.79569e-06	2.55228	2.73368	2.28665	3.6801	1.79703
	PAICS	sp|P22234|PUR6_HUMAN	Multifunctional protein ADE2	155	0.0873956	0.0919804	0.0620236	0.0401138	6.25285e-05	0.153115	0.13554	0.119848	0.012104	0.147505	0.000394062	0.118636	0.885329	-0.102691	Up in AD	2.11034e-07	0.118636	6.79893e-06	5.20883	5.30683	3.50369	3.5227	2.01184
	MAPKAPK2	sp|P49137|MAPK2_HUMAN	MAP kinase-activated protein kinase 2	39	0.232468	0.0700606	0.450397	0.00368758	2.34459e-06	0.267633	0.270074	0.0359421	0.144313	0.182378	0.0439626	0.119676	0.000472375	0.542733	Up in AD	2.15128e-07	0.119676	6.8981e-06	2.93421	1.72057	1.77592	4.47388	2.00587
	MAVS	sp|Q7Z434|MAVS_HUMAN	Mitochondrial antiviral-signaling protein	69	0.0988665	0.0718645	0.333838	0.02708	7.65075e-06	0.286634	0.173032	0.152495	0.000890217	0.449926	0.0345388	0.244333	0.148012	0.346383	Up in AD	2.15261e-07	0.244333	6.8981e-06	2.53097	2.20494	1.73688	2.20863	0.643378
	RBM4B	sp|Q9BQ04|RBM4B_HUMAN	RNA-binding protein 4B	66	0.0343018	0.146253	0.148899	0.0420105	0.000490344	0.120517	0.235027	0.0461142	0.0171763	0.137265	0.00803422	0.172616	0.00247443	0.462908	Up in AD	2.17124e-07	0.137265	6.93931e-06	4.14589	4.91951	3.793	3.93062	1.94368
	COMT	sp|P21964|COMT_HUMAN	Catechol O-methyltransferase	155	0.411549	0.0220927	0.287907	0.0286247	0.000122612	0.260449	0.000913128	0.356042	0.0313734	0.336751	0.00310333	0.346302	0.162391	0.116854	Up in AD	2.24681e-07	0.260449	7.1618e-06	3.22993	1.81447	2.28179	2.54015	2.85943
	HSDL2	sp|Q6YN16|HSDL2_HUMAN	Hydroxysteroid dehydrogenase-like protein 2	296	0.0656825	0.0318991	0.0572525	0.0685126	6.0274e-05	0.167635	0.0630171	0.218075	0.0134726	0.135254	0.0072159	0.137206	0.154553	0.0494157	Up in AD	2.28856e-07	0.135254	7.27555e-06	5.7717	4.0901	2.7269	3.33645	1.76512
	EXD2	sp|Q9NVH0|EXD2_HUMAN	Exonuclease 3'-5' domain-containing protein 2	64	0.0224419	0.14087	0.11036	0.0324262	0.000160214	0.124539	0.329068	0.0138186	0.50001	-0.00416161	3.49137e-05	0.179901	0.0956733	0.13539	Up in AD	2.31821e-07	0.124539	7.35038e-06	4.32974	4.43833	3.34555	2.87415	1.54296
	PGM1	sp|P36871|PGM1_HUMAN	Phosphoglucomutase-1	416	0.00321883	0.154145	0.265285	0.027302	0.00401188	0.149466	0.912905	-0.174899	0.000264348	0.203324	0.000282064	0.146397	0.964295	-0.190306	Up in AD	2.37586e-07	0.146397	7.49496e-06	5.14215	4.20531	2.54279	1.10728	1.07663
	LHPP	sp|Q9H008|LHPP_HUMAN	Phospholysine phosphohistidine inorganic pyrophosphate phosphatase	104	0.368481	0.0246557	0.00200014	0.184186	0.000124195	0.247842	0.00765993	0.229715	0.160766	0.196956	0.00862484	0.215913	0.231349	0.127342	Up in AD	2.37628e-07	0.196956	7.49496e-06	3.62184	1.2467	3.99884	1.45741	1.34084
	TAC3	sp|Q9UHF0|TKNK_HUMAN	Tachykinin-3	13	0.107727	0.363096	0.132723	0.123741	0.408466	0.0295377	0.56578	-0.0573845	0.00161716	0.465955	6.1215e-07	0.519766	0.0721135	0.334197	Up in AD	2.46881e-07	0.334197	7.76643e-06	0.614081	7.9222	0	0.201643	2.52022
	FERMT2	sp|Q96AC1|FERM2_HUMAN	Fermitin family homolog 2	180	0.232972	0.0566636	0.446372	0.00427029	4.27906e-05	0.21168	0.373567	0.0106846	0.0122906	0.152308	0.000329747	0.210744	0.0366468	0.684963	Up in AD	2.56071e-07	0.152308	8.03449e-06	6.40928	4.09214	3.94142	3.10166	2.99871
	GATM	sp|P50440-2|GATM_HUMAN	Isoform 2 of Glycine amidinotransferase, mitochondrial	91	0.0826433	0.0579623	0.227674	0.03788	NA	NA	0.116832	0.0873233	6.4509e-05	0.281153	1.28185e-05	0.320429	0.969271	-0.311005	Up in AD	2.59119e-07	0.0726428	8.10893e-06	7.249	4.89636	6.066	7.02131	2.34329
	PKN2	sp|Q16513|PKN2_HUMAN	Serine/threonine-protein kinase N2	76	0.457192	0.0125685	0.0293364	0.0974764	9.78845e-05	0.203454	0.0175558	0.228119	0.348687	0.268029	0.0408478	0.143585	0.000771611	0.842109	Up in AD	2.61388e-07	0.203454	8.15871e-06	5.17002	5.94998	4.68187	7.09861	3.84745
	PRAM1	sp|Q96QH2|PRAM_HUMAN	PML-RARA-regulated adapter molecule 1	27	0.0389982	0.428522	0.00786097	0.294802	0.000846407	0.347859	0.828979	-0.0970365	NA	NA	0.0123074	0.290349	0.000716426	1.26045	Up in AD	2.75309e-07	0.321331	8.57094e-06	0.454127	0.242626	0.456955	1.75767	0.0404534
	TXNRD1	sp|Q16881|TRXR1_HUMAN	Thioredoxin reductase 1, cytoplasmic	148	0.00914771	0.101948	0.0649798	0.0554371	2.25572e-05	0.148908	0.164683	0.0385024	0.0139984	0.185846	0.0106573	0.239175	0.824319	-0.112284	Up in AD	2.76361e-07	0.101948	8.58147e-06	4.5028	4.71686	3.31798	4.6663	0.569983
	PTPN6	sp|P29350|PTN6_HUMAN	Tyrosine-protein phosphatase non-receptor type 6	47	0.1034	0.259932	0.0174165	0.156961	3.73447e-06	0.343617	0.047474	0.142305	0.498629	0.0498674	0.0512219	0.285078	0.0338244	0.215209	Up in AD	2.7984e-07	0.215209	8.66709e-06	0.823981	0	1.55205	5.15421	1.33695
	PTGR1	sp|Q14914|PTGR1_HUMAN	Prostaglandin reductase 1	173	0.0145834	0.206412	0.00111145	0.22074	0.00396611	0.173449	0.0595423	0.0806338	0.0437519	0.235039	0.0214609	0.259262	0.0771882	0.218435	Up in AD	2.81138e-07	0.218435	8.68493e-06	4.36616	6.15272	3.19532	3.70571	2.12276
	ARHGAP17	sp|Q68EM7|RHG17_HUMAN	Rho GTPase-activating protein 17	39	0.353703	0.0760576	0.0117854	0.196791	0.000316518	0.182909	0.0214982	0.379475	0.0510569	0.353524	0.0200618	0.221006	0.00972746	0.277114	Up in AD	2.85352e-07	0.221006	8.79251e-06	3.59969	4.38459	3.61444	5.14565	2.84849
	MAPK1	sp|P28482|MK01_HUMAN	Mitogen-activated protein kinase 1	361	0.0537012	0.197614	0.0194078	0.0947592	0.00457518	0.130541	0.0713603	0.09152	0.0122064	0.209022	0.000260165	0.216322	0.264168	0.0787076	Up in AD	2.8764e-07	0.130541	8.84033e-06	5.09828	5.62345	3.45728	4.34463	2.78633
	CDH2	sp|P19022|CADH2_HUMAN	Cadherin-2	182	0.0764406	0.112276	0.252786	0.0181669	0.00029835	0.109815	0.179451	0.0436514	0.0235392	0.0979624	3.34595e-05	0.15048	0.354922	0.0240672	Up in AD	2.90653e-07	0.0979624	8.89767e-06	5.51834	5.50353	3.13806	0.485149	2.33477
	COPB2	sp|P35606|COPB2_HUMAN	Coatomer subunit beta'	249	0.0291037	0.114488	0.000483438	0.0518254	2.59085e-05	0.100408	0.0631498	0.0416668	0.0362752	0.0851705	0.41249	0.0132424	0.840789	-0.0380066	Up in AD	2.90986e-07	0.0518254	8.89767e-06	5.94827	6.78485	5.29875	5.64022	2.55376
	GAPDH	sp|P04406|G3P_HUMAN	Glyceraldehyde-3-phosphate dehydrogenase	3884	0.307149	0.0487184	0.0326777	0.0382419	0.0003181	0.0777298	0.0482142	0.137623	6.429e-05	0.216386	0.0809905	0.0540267	0.369325	0.0194199	Up in AD	2.96132e-07	0.0540267	9.03203e-06	8.71583	8.57974	7.40065	6.82407	7.28552
	IFT140	sp|Q96RY7|IF140_HUMAN	Intraflagellar transport protein 140 homolog	105	0.00935051	0.173647	0.00721062	0.0803323	0.0224389	0.0832776	0.00210569	0.174007	0.500029	-0.00974582	0.000190026	0.250794	0.99642	-1.45315	Up in AD	3.006e-07	0.0832776	9.14508e-06	1.20129	1.5211	0.316418	0.669714	0.22839
	PSMD9	sp|O00233|PSMD9_HUMAN	26S proteasome non-ATPase regulatory subunit 9	41	0.143516	0.055394	0.00963147	0.0781923	0.000138616	0.164178	0.0304816	0.102829	0.003912	0.235566	0.0173621	0.137293	0.765384	-0.0687944	Up in AD	3.02195e-07	0.102829	9.17038e-06	3.24518	3.5567	3.16073	3.57927	1.45597
	CLCN7	sp|P51798|CLCN7_HUMAN	H(+)/Cl(-) exchange transporter 7	46	0.0282238	0.126367	0.014491	0.0600753	2.65154e-05	0.134032	0.0444038	0.0959276	0.40841	0.129153	0.0842216	0.0695116	0.0188156	0.189846	Up in AD	3.08576e-07	0.126367	9.34046e-06	1.39227	0.768611	0.465149	0.72494	0.197151
	ARVCF	sp|O00192|ARVC_HUMAN	Armadillo repeat protein deleted in velo-cardio-facial syndrome	87	0.134534	0.1937	0.107939	0.059849	0.000256257	0.254634	0.0477111	0.18308	0.282897	0.0934041	2.47581e-05	0.262377	0.261903	0.0704158	Up in AD	3.19636e-07	0.18308	9.65092e-06	0.82275	0.160173	0.0675793	0.0358986	0.266315
	PARP1	sp|P09874|PARP1_HUMAN	Poly [ADP-ribose] polymerase 1	267	0.532721	-0.0142596	0.00966779	0.190596	0.000145863	0.204638	0.0132084	0.516027	0.0564531	0.225423	0.205886	0.0881348	0.00287456	0.147581	Up in AD	3.24208e-07	0.190596	9.76443e-06	4.83394	4.2947	3.81311	4.07098	1.81078
	TPP1	sp|O14773|TPP1_HUMAN	Tripeptidyl-peptidase 1	267	0.0179025	0.0820413	0.186187	0.0414104	4.19522e-05	0.238997	0.00621509	0.255884	0.0240028	0.247239	0.0285128	0.150514	0.608634	-0.039769	Up in AD	3.47831e-07	0.150514	1.04497e-05	7.84572	5.41575	4.87623	6.55226	4.01286
	PGM3	sp|O95394|AGM1_HUMAN	Phosphoacetylglucosamine mutase	124	0.361552	0.0457411	0.0451223	0.102766	4.01547e-05	0.259779	0.0206782	0.189101	0.0137754	0.292494	0.0044641	0.231431	0.443997	0.0156048	Up in AD	3.53836e-07	0.189101	1.06036e-05	4.85541	5.6229	4.56506	4.40371	2.35003
	TCEA1	sp|P23193|TCEA1_HUMAN	Transcription elongation factor A protein 1	49	0.246909	0.0767139	0.0200288	0.094509	7.247e-06	0.238327	0.00284563	0.334509	0.301158	0.137985	0.0593441	0.246691	0.204479	0.130124	Up in AD	3.56004e-07	0.137985	1.0642e-05	4.93464	4.76305	4.60089	4.74866	3.464
	PGAM2	sp|P15259|PGAM2_HUMAN	Phosphoglycerate mutase 2	183	0.080995	0.111791	0.265436	0.024432	0.00219152	0.184248	0.50654	-0.000854177	0.00313465	0.881255	1.64136e-05	1.14132	0.316882	0.169283	Up in AD	3.68468e-07	0.169283	1.09873e-05	NA	NA	NA	NA	NA
	EPHX1	sp|P07099|HYEP_HUMAN	Epoxide hydrolase 1	141	0.0396372	0.344002	0.83956	-0.0352074	6.2562e-07	0.339017	0.505817	-0.00293611	0.000492934	0.47587	0.304915	0.0684435	0.251469	0.124218	Up in AD	3.75198e-07	0.124218	1.11603e-05	7.33747	3.10374	3.68441	2.54087	4.99533
	TKT	sp|P29401|TKT_HUMAN	Transketolase	1210	0.113793	0.131386	0.00331402	0.155526	0.0003209	0.176051	0.025681	0.178631	0.002757	0.250812	0.0546189	0.115474	0.90279	-0.112148	Up in AD	3.93493e-07	0.155526	1.16602e-05	3.74482	2.44132	2.23068	2.35282	1.4783
	FAM50A	sp|Q14320|FA50A_HUMAN	Protein FAM50A	24	0.179061	0.118461	0.00955175	0.146772	0.0102711	0.121127	0.000483307	0.395441	0.0707069	0.242974	0.154087	0.0704398	0.00457393	0.378264	Up in AD	3.93944e-07	0.146772	1.16602e-05	3.0984	3.4234	3.49094	3.2775	1.25939
	PRPH	sp|P41219|PERI_HUMAN	Peripherin	103	0.0593859	0.386435	0.00504362	0.220659	0.000211591	0.638879	0.000626121	0.52314	NA	NA	0.105137	0.242007	0.74877	-0.270196	Up in AD	4.14654e-07	0.314221	1.2243e-05	NA	NA	NA	NA	NA
	PLIN3	sp|O60664|PLIN3_HUMAN	Perilipin-3	186	0.435871	0.0411343	0.0137065	0.442275	0.000312404	0.317097	0.0716341	0.549909	0.00896465	0.450855	0.00658097	0.382876	0.0581602	0.445352	Up in AD	4.20195e-07	0.442275	1.23548e-05	1.87931	0.336867	1.35117	2.02818	0.718511
	ZNF185	sp|O15231|ZN185_HUMAN	Zinc finger protein 185	25	0.283113	0.0993248	0.032372	0.182023	0.000116008	0.270978	0.23137	0.0578059	NA	NA	9.6658e-05	0.439877	NA	NA	Up in AD	4.20496e-07	0.182023	1.23548e-05	1.38608	1.23777	1.53506	2.44319	0.399506
	SLC9A3R1	sp|O14745|NHRF1_HUMAN	Na(+)/H(+) exchange regulatory cofactor NHE-RF1	179	0.697329	-0.0521262	0.197295	0.0269914	1.03808e-05	0.297453	0.0400447	0.24096	0.000722216	0.287316	0.0259879	0.148182	0.432597	0.0257867	Up in AD	4.24292e-07	0.148182	1.24359e-05	6.09355	1.34225	2.59646	1.47542	3.60905
	DAB2	sp|P98082|DAB2_HUMAN	Disabled homolog 2	24	0.0222703	0.235177	0.0179302	0.11557	5.58255e-05	0.374276	0.0276827	0.296241	NA	NA	0.509939	-0.017564	0.0102606	2.1944	Up in AD	4.26038e-07	0.265709	1.24567e-05	1.54206	2.59501	2.7016	7.60694	3.86523
	SRR	sp|Q9GZT4|SRR_HUMAN	Serine racemase	53	0.00795714	0.276199	0.0208359	0.223519	0.000833011	0.307262	0.107289	0.282103	0.174815	0.247361	0.000509379	0.379191	0.370642	0.0512878	Up in AD	4.42178e-07	0.276199	1.28972e-05	3.66817	3.70027	3.18124	3.11776	1.06004
	CTSS	sp|P25774|CATS_HUMAN	Cathepsin S	12	0.0192573	0.507562	0.0341489	0.228907	8.81525e-05	0.459956	0.0186789	0.329062	NA	NA	NA	NA	0.02374	0.847716	Up in AD	4.49087e-07	0.459956	1.3067e-05	1.58541	1.45701	2.80735	6.92569	2.58354
	ARHGEF17	sp|Q96PE2|ARHGH_HUMAN	Rho guanine nucleotide exchange factor 17	121	0.0747186	0.104643	0.136963	0.0210996	9.82285e-06	0.171811	0.119112	0.0549077	0.500502	-0.0203267	0.00854482	0.145332	0.0101279	0.159494	Up in AD	4.63356e-07	0.104643	1.34496e-05	2.38008	2.95898	0.444107	0.671139	2.25527
	ARHGEF10	sp|O15013|ARHGA_HUMAN	Rho guanine nucleotide exchange factor 10	56	0.525832	-0.00981822	0.320118	0.0331925	8.7941e-05	0.279778	0.00282731	0.445772	0.254969	0.325724	0.00464036	0.266063	0.0108033	0.562673	Up in AD	4.7494e-07	0.279778	1.37199e-05	4.05097	2.76631	3.93201	3.25567	2.45182
	CYBA	sp|P13498|CY24A_HUMAN	Cytochrome b-245 light chain	5	0.156783	0.26187	0.022802	0.172366	4.48451e-06	0.432403	0.00896967	0.416325	NA	NA	0.215305	0.169592	0.119094	0.14423	Up in AD	4.74952e-07	0.217118	1.37199e-05	NA	NA	NA	NA	NA
	ELK1	sp|P19419|ELK1_HUMAN	ETS domain-containing protein Elk-1	6	0.027871	0.542056	0.0329205	0.201394	0.773968	-0.145774	0.0420196	0.136117	NA	NA	3.54077e-05	0.439231	0.00350953	1.44553	Up in AD	4.77134e-07	0.320312	1.37499e-05	1.71691	3.42056	1.33304	1.5834	1.06437
	DARS	sp|P14868|SYDC_HUMAN	Aspartate--tRNA ligase, cytoplasmic	308	0.0125495	0.0500654	0.211863	0.0140639	8.3578e-06	0.132315	0.34652	0.0281395	0.0395946	0.0633694	0.043784	0.0658566	0.0407117	0.165924	Up in AD	4.80943e-07	0.0633694	1.38265e-05	5.98709	5.28505	4.28767	5.2084	3.58508
	CARHSP1	sp|Q9Y2V2|CHSP1_HUMAN	Calcium-regulated heat-stable protein 1	24	0.593012	-0.0306109	0.11988	0.0671291	0.000580436	0.213207	0.0366886	0.197099	0.00633453	0.562611	0.117314	0.107736	0.000490376	0.490289	Up in AD	4.86725e-07	0.197099	1.39594e-05	2.70314	2.20225	2.61607	1.12092	0.497212
	PYGL	sp|P06737|PYGL_HUMAN	Glycogen phosphorylase, liver form	232	0.0133558	0.185154	0.0193347	0.0896178	4.56283e-06	0.238282	0.126353	0.0792144	0.310445	0.114864	0.0604149	0.160655	0.199105	0.198447	Up in AD	4.89722e-07	0.160655	1.40119e-05	2.04202	3.23763	2.51243	5.25534	0.915462
	TNPO1	sp|Q92973|TNPO1_HUMAN	Transportin-1	158	0.19211	0.0655293	0.00257432	0.0478217	0.000310184	0.153474	0.502038	-0.000149252	0.384485	0.0918137	0.000112966	0.123601	0.167953	0.0947243	Up in AD	4.93819e-07	0.0918137	1.40956e-05	5.19493	5.92872	4.37979	5.64816	2.86409
	SRI	sp|P30626|SORCN_HUMAN	Sorcin	203	0.0113082	0.149519	0.149857	0.0271442	0.00017645	0.175402	0.00999601	0.137076	0.0588813	0.188895	0.00455055	0.678088	0.70687	-0.0856163	Up in AD	4.96831e-07	0.149519	1.41479e-05	8.75264	7.22713	6.24116	6.58143	2.6581
	ARPC5	sp|O15511|ARPC5_HUMAN	Actin-related protein 2/3 complex subunit 5	115	0.207331	0.0725573	0.0158622	0.0700544	0.000396509	0.134805	0.0454541	0.244517	0.00921185	0.194723	0.0189245	0.0813943	0.0564246	0.229427	Up in AD	5.08616e-07	0.134805	1.44493e-05	3.34786	4.75238	4.69895	5.70509	2.6835
	CBX5	sp|P45973|CBX5_HUMAN	Chromobox protein homolog 5	45	0.172576	0.081545	0.0463779	0.0857627	0.00151518	0.132356	0.000654578	0.262373	0.0308251	0.183804	0.0627552	0.167217	0.0384279	0.274902	Up in AD	5.13505e-07	0.167217	1.45279e-05	6.04427	6.4353	5.0724	4.12571	2.39546
	PRDX4	sp|Q13162|PRDX4_HUMAN	Peroxiredoxin-4	144	0.387612	0.0271344	0.106676	0.0665284	9.6991e-07	0.255649	0.000915569	0.252746	0.320494	0.113592	0.0528729	0.110917	0.949061	-0.15765	Up in AD	5.13802e-07	0.110917	1.45279e-05	3.71954	4.17665	3.57001	4.11832	2.342
	LUC7L2	sp|Q9Y383|LC7L2_HUMAN	Putative RNA-binding protein Luc7-like 2	91	0.068041	0.125451	0.0565081	0.0601684	0.00718688	0.103174	0.0277925	0.105675	0.00113166	0.171492	0.00476301	0.164339	NA	NA	Up in AD	5.22074e-07	0.115563	1.47271e-05	4.87601	5.88091	5.05512	5.23103	3.41602
	AAMP	sp|Q13685|AAMP_HUMAN	Angio-associated migratory cell protein	52	0.0151471	0.258166	0.000192921	0.13118	0.0766627	0.0701221	0.0578294	0.0726397	0.496934	0.0141063	0.0024964	0.130985	0.038615	0.199207	Up in AD	5.34514e-07	0.130985	1.50428e-05	2.67821	3.85152	2.46152	2.79888	0.672109
	MTSS1	sp|O43312|MTSS1_HUMAN	Metastasis suppressor protein 1	41	0.23184	0.105414	0.0720201	0.0840487	0.00201466	0.139386	0.48054	0.00611988	0.00415629	0.355782	0.000833275	0.235934	0.0111385	0.402157	Up in AD	5.36556e-07	0.139386	1.50649e-05	3.57535	6.70365	5.34949	7.37564	3.49278
	PLEKHA7	tr|E9PKC0|E9PKC0_HUMAN	Pleckstrin homology domain-containing family A member 7	75	0.233383	0.0867576	0.228853	0.0443416	NA	NA	NA	NA	0.00446417	0.577449	7.3246e-05	0.507073	0.00183139	0.683079	Up in AD	5.39862e-07	0.507073	1.51224e-05	3.49362	1.98693	1.36905	1.22879	1.09499
	DST	sp|Q03001|DYST_HUMAN	Dystonin	1426	0.165406	0.0587722	0.00873093	0.0430013	4.72985e-06	0.115252	0.326468	0.0200085	0.238874	0.146895	0.00125886	0.16286	0.961751	-0.407996	Up in AD	5.51106e-07	0.0587722	1.54015e-05	7.71129	7.86006	7.49962	6.68755	3.38948
	ANXA2	sp|P07355|ANXA2_HUMAN	Annexin A2	176	0.0432236	0.29822	0.0435759	0.134684	0.000270769	0.735168	0.0179018	0.570853	0.0203703	0.577346	0.0100703	0.406985	0.346783	0.161967	Up in AD	5.54192e-07	0.406985	1.54518e-05	2.10597	4.92129	1.42952	5.46774	5.07959
	LPCAT3	sp|Q6P1A2|MBOA5_HUMAN	Lysophospholipid acyltransferase 5	20	0.0795537	0.110618	0.142031	0.155028	1.0924e-05	0.248951	0.0112045	0.166367	NA	NA	0.0722679	0.0730832	0.0466669	0.366817	Up in AD	5.75535e-07	0.160698	1.59929e-05	3.10553	4.4677	2.9936	3.88602	2.67633
	RARRES2	sp|Q99969|RARR2_HUMAN	Retinoic acid receptor responder protein 2	8	0.0232156	0.202332	0.0906903	0.138823	0.00293224	0.262164	0.0318916	0.289223	0.00244689	0.616818	0.00971336	0.305271	NA	NA	Up in AD	5.77081e-07	0.275694	1.59929e-05	1.86912	0	1.06342	0.375455	1.80629
	SYTL4	sp|Q96C24|SYTL4_HUMAN	Synaptotagmin-like protein 4	55	0.0948088	0.36632	0.0681646	0.214523	0.0103152	0.262234	0.0340729	0.37676	0.0357785	0.594486	0.00514808	0.437111	0.0016353	1.53691	Up in AD	5.77592e-07	0.37676	1.59929e-05	3.119	1.26784	0.727508	0.778388	1.45243
	ITGAL	sp|P20701|ITAL_HUMAN	Integrin alpha-L	13	0.0355441	0.69915	0.00186896	0.398249	NA	NA	0.00737924	0.591739	NA	NA	0.0376848	0.173734	0.00191424	1.63698	Up in AD	5.87465e-07	0.591739	1.62289e-05	0.462893	1.47127	0.742531	3.51427	0.224928
	EIF3H	sp|O15372|EIF3H_HUMAN	Eukaryotic translation initiation factor 3 subunit H	111	4.42244e-05	0.0896908	0.206189	0.019118	0.000221661	0.0914387	0.0880257	0.056249	NA	NA	NA	NA	0.202666	0.0563312	Up in AD	5.97178e-07	0.0563312	1.64594e-05	5.80937	6.88436	5.89115	6.67526	4.68766
	METTL7A	sp|Q9H8H3|MET7A_HUMAN	Methyltransferase-like protein 7A	91	0.00480768	0.138174	0.0762332	0.0848413	0.000125248	0.301461	0.371916	0.0236281	0.386639	0.105276	0.000252108	0.258154	0.434358	0.0195676	Up in AD	6.03379e-07	0.105276	1.65922e-05	6.99391	4.14073	3.57326	5.60188	2.13008
	ARFGAP3	sp|Q9NP61|ARFG3_HUMAN	ADP-ribosylation factor GTPase-activating protein 3	52	0.222217	0.0535713	0.0464141	0.0341032	6.70585e-05	0.136928	0.115228	0.0547516	0.39097	0.0792589	0.00561387	0.185701	0.00439019	0.592561	Up in AD	6.3309e-07	0.0792589	1.73695e-05	3.0997	3.84333	2.41812	4.78933	1.6281
	QKI	sp|Q96PU8|QKI_HUMAN	Protein quaking	127	0.74736	-0.085683	0.0450325	0.148127	5.7882e-05	0.269173	0.00907472	0.52571	0.0471451	0.282784	0.0381801	0.164741	0.0255095	0.244792	Up in AD	6.61569e-07	0.244792	1.81095e-05	9.05327	7.02224	8.69347	8.1315	5.93036
	RRAGD	sp|Q9NQL2|RRAGD_HUMAN	Ras-related GTP-binding protein D	44	0.0957534	0.0420965	0.806527	-0.0320925	2.49632e-09	0.206148	0.178701	0.0290553	0.495039	0.0207583	0.0561368	0.0729876	0.861504	-0.275142	Up in AD	6.70006e-07	0.0290553	1.82988e-05	3.01711	4.68242	3.29236	2.19818	1.10731
	SPP1	sp|P10451-5|OSTP_HUMAN	Isoform 5 of Osteopontin	62	0.0285561	0.771748	0.0601937	0.315167	NA	NA	0.228076	0.302201	0.00470136	0.699714	0.00781758	0.636252	0.000415793	2.11075	Up in AD	7.05932e-07	0.667983	1.92362e-05	4.76525	6.63664	8.85383	12.1883	2.7096
	ACSL1	sp|P33121|ACSL1_HUMAN	Long-chain-fatty-acid--CoA ligase 1	148	0.134937	0.0959077	0.0467893	0.0615473	4.11302e-05	0.141319	0.397022	0.0105279	0.332035	0.0846242	0.0471968	0.0805782	0.000551775	0.230055	Up in AD	7.12614e-07	0.0846242	1.93744e-05	2.59365	4.08682	4.68771	6.52956	0.895191
	ELMO2	sp|Q96JJ3|ELMO2_HUMAN	Engulfment and cell motility protein 2	128	0.159986	0.103333	0.412075	0.00700734	1.21577e-05	0.170671	0.383989	0.00965898	0.446309	0.0417548	1.05161e-05	0.199571	0.629811	-0.0265709	Up in AD	7.24174e-07	0.0417548	1.96442e-05	5.67577	4.80524	4.07415	3.99961	2.07701
	TAX1BP3	sp|O14907|TX1B3_HUMAN	Tax1-binding protein 3	35	0.444809	0.0160294	0.840577	-0.0675688	0.00171018	0.24305	0.0166121	0.448909	0.000413686	0.649157	0.00408706	0.231733	0.0521949	0.396756	Up in AD	7.41558e-07	0.24305	2.00705e-05	2.56191	1.48961	1.68701	1.42353	1.1008
	MSI1	sp|O43347|MSI1H_HUMAN	RNA-binding protein Musashi homolog 1	33	0.044086	0.208298	NA	NA	9.34185e-05	0.288375	0.00233253	0.164774	0.338114	0.138901	0.00373353	0.267383	0.530428	-0.00925417	Up in AD	7.48011e-07	0.186536	2.01997e-05	1.97919	1.63944	0.556162	0.463881	0.481539
	TJAP1	sp|Q5JTD0|TJAP1_HUMAN	Tight junction-associated protein 1	17	0.427386	0.0291727	0.00619274	0.138666	0.00632941	0.133507	0.345471	0.0468867	0.0418334	0.33018	0.00193762	0.160506	0.00202892	0.912366	Up in AD	7.50548e-07	0.138666	2.02227e-05	1.95821	2.04893	2.9383	2.02197	0.883724
	CD58	sp|P19256|LFA3_HUMAN	Lymphocyte function-associated antigen 3	10	0.012478	0.318955	NA	NA	0.0115039	0.221297	0.128397	0.120956	0.162719	0.28257	1.24617e-05	0.468206	0.179789	0.33678	Up in AD	7.75073e-07	0.300763	2.08368e-05	1.90016	1.97231	1.0395	5.43289	2.41756
	NHLRC2	sp|Q8NBF2|NHLC2_HUMAN	NHL repeat-containing protein 2	92	0.21589	0.103143	0.0375172	0.0520761	6.9154e-06	0.247519	0.135585	0.0456926	0.0347369	0.181072	0.00970404	0.131739	0.398477	0.0305223	Up in AD	7.92908e-07	0.103143	2.12687e-05	3.24494	3.29614	2.11275	3.08017	1.81548
	SLC39A12	sp|Q504Y0-3|S39AC_HUMAN	Isoform 3 of Zinc transporter ZIP12	37	0.00793776	0.584483	0.000314099	0.279809	NA	NA	0.0011329	0.398803	0.183674	0.334974	0.0158616	0.299398	0.864652	-0.359702	Up in AD	8.12047e-07	0.317186	2.17336e-05	6.91667	3.7094	0.457113	0.69581	0.798824
	LUC7L	sp|Q9NQ29|LUC7L_HUMAN	Putative RNA-binding protein Luc7-like 1	63	0.0162015	0.21872	0.0234948	0.107637	0.0021913	0.122801	0.0767519	0.0956769	0.0916434	0.196687	0.010378	0.16386	0.0173508	0.43697	Up in AD	8.15198e-07	0.16386	2.17694e-05	5.21036	6.30283	4.40755	4.76399	2.21411
	APLNR	sp|P35414|APJ_HUMAN	Apelin receptor	5	0.0919813	0.623739	0.0699155	0.344585	6.4029e-05	0.774451	0.00330674	0.746918	NA	NA	0.0385857	0.463755	NA	NA	Up in AD	8.1923e-07	0.623739	2.18286e-05	2.88507	1.04183	0.468015	0.120682	0.765917
	BBS7	sp|Q8IWZ6|BBS7_HUMAN	Bardet-Biedl syndrome 7 protein	53	0.00261681	0.089035	0.0194489	0.0720248	0.00113497	0.141423	0.0748133	0.124623	0.487959	0.0423931	0.00621211	0.13646	0.081561	0.160445	Up in AD	8.2249e-07	0.124623	2.1867e-05	3.30717	6.19471	2.82819	1.83179	1.42961
	TOMM34	sp|Q15785|TOM34_HUMAN	Mitochondrial import receptor subunit TOM34	81	0.143038	0.16203	0.00625863	0.138374	0.00034965	0.19175	0.0149022	0.1995	0.247621	0.133498	0.306774	0.0748221	0.00305283	0.439348	Up in AD	8.30605e-07	0.16203	2.2034e-05	2.31423	3.45481	1.80258	2.95192	0.906734
	HNRNPM	sp|P52272|HNRPM_HUMAN	Heterogeneous nuclear ribonucleoprotein M	316	0.21439	0.0469253	0.732131	-0.0144444	0.00419994	0.0749305	0.0690792	0.065181	0.0101733	0.124122	0.000509025	0.344084	0.00464178	0.27616	Up in AD	8.38428e-07	0.0749305	2.21925e-05	4.8107	5.55362	5.45513	6.17829	2.97568
	TDRD7	sp|Q8NHU6|TDRD7_HUMAN	Tudor domain-containing protein 7	59	0.0157946	0.21561	0.0444712	0.0796641	0.00128564	0.167975	0.768835	-0.0478482	0.0186647	0.438903	0.00112402	0.254573	0.077755	0.223856	Up in AD	8.61327e-07	0.21561	2.26989e-05	3.15363	4.2067	3.38322	4.44329	2.98851
	NT5C2	sp|P49902|5NTC_HUMAN	Cytosolic purine 5'-nucleotidase	81	0.208386	0.0442299	0.0162865	0.0682934	0.000364369	0.17728	0.172173	0.0558295	0.0725513	0.150373	0.000278253	0.191603	0.263499	0.0716499	Up in AD	8.61339e-07	0.0716499	2.26989e-05	5.35447	5.20778	3.9191	5.06163	2.60563
	SOX2	sp|P48431|SOX2_HUMAN	Transcription factor SOX-2	6	0.0252265	0.255388	NA	NA	0.000481185	0.282621	0.000466865	0.236437	0.109904	0.341478	0.0926715	0.273943	NA	NA	Up in AD	8.86438e-07	0.273943	2.33092e-05	4.87129	3.71314	2.57241	1.03207	0.0418149
	CTGF	sp|P29279|CTGF_HUMAN	Connective tissue growth factor	42	0.0291926	0.475694	0.00564709	0.260584	0.00154941	0.20246	0.0562257	0.257002	0.140408	0.264478	0.00343995	0.283547	0.174357	0.27297	Up in AD	9.07237e-07	0.264478	2.38041e-05	0.920509	5.03492	1.01903	1.10925	4.60243
	APP	sp|P05067|A4_HUMAN	Amyloid beta A4 protein	209	0.336335	0.0259879	0.0659463	0.0553233	0.585807	-0.00753798	0.226407	0.0747252	3.08549e-05	0.939611	5.4542e-05	0.400102	0.251316	0.0960187	Up in AD	9.27777e-07	0.0747252	2.429e-05	5.61829	8.93357	8.01263	5.30583	5.65582
	GID4	sp|Q8IVV7|GID4_HUMAN	Glucose-induced degradation protein 4 homolog	9	0.0033288	0.48774	0.00765247	0.357644	0.320081	0.0336209	0.00708272	0.338213	NA	NA	0.000502755	0.346956	0.293599	0.206531	Up in AD	9.40548e-07	0.342584	2.45708e-05	2.62401	3.66315	2.54331	1.99663	1.37124
	MDGA1	sp|Q8NFP4|MDGA1_HUMAN	MAM domain-containing glycosylphosphatidylinositol anchor protein 1	37	0.0120527	0.32421	0.00360139	0.153688	0.00330941	0.158933	0.00122038	0.647543	NA	NA	0.425586	0.0452517	0.117152	0.254185	Up in AD	9.59878e-07	0.206559	2.5012e-05	1.7537	0.279294	0.105381	0.844599	0.433331
	TPPP3	sp|Q9BW30|TPPP3_HUMAN	Tubulin polymerization-promoting protein family member 3	170	0.557293	-0.02911	0.0341541	0.242907	4.94136e-05	0.40619	0.0473246	0.58624	0.00349369	0.550575	0.0103828	0.389141	0.806311	-0.162624	Up in AD	9.616e-07	0.389141	2.5012e-05	1.69795	0.614995	2.21524	0.0769192	1.21846
	TPM3	sp|P06753-3|TPM3_HUMAN	Isoform 3 of Tropomyosin alpha-3 chain	309	0.208385	0.0393919	0.155121	0.0207036	NA	NA	0.512713	-0.00202106	0.0011998	0.279372	2.30469e-06	0.365791	0.195782	0.0964401	Up in AD	9.80504e-07	0.067916	2.54486e-05	5.86454	7.28484	6.08403	8.42927	6.63717
	SBF2	sp|Q86WG5|MTMRD_HUMAN	Myotubularin-related protein 13	169	0.206956	0.0561682	0.0989003	0.0212491	1.24905e-05	0.170878	0.356826	0.012562	0.1336	0.126286	0.000769952	0.207213	0.147897	0.0783578	Up in AD	1.01142e-06	0.0783578	2.61946e-05	5.43132	5.69208	4.19372	5.67626	4.08964
	EFNB1	sp|P98172|EFNB1_HUMAN	Ephrin-B1	24	0.139218	0.10792	0.683894	-0.0171331	3.04245e-05	0.271977	0.142769	0.0672673	0.0517166	0.217037	0.00029709	0.20908	0.223392	0.138231	Up in AD	1.02957e-06	0.138231	2.66072e-05	0.916038	0.530542	0.184467	0.719857	0.840986
	GPT	sp|P24298|ALAT1_HUMAN	Alanine aminotransferase 1	49	0.00437437	0.425436	0.0244596	0.147028	0.00106623	0.282807	0.0394832	0.269942	0.0579621	0.261063	0.0990584	0.144277	0.0558632	0.228676	Up in AD	1.04401e-06	0.261063	2.69226e-05	NA	NA	NA	NA	NA
	GLOD4	sp|Q9HC38|GLOD4_HUMAN	Glyoxalase domain-containing protein 4	259	0.110565	0.0636367	0.053017	0.0529284	0.208191	0.0279448	0.0720006	0.0955945	4.86229e-05	0.167118	0.000428112	0.187189	0.798826	-0.0895669	Up in AD	1.05333e-06	0.0636367	2.71048e-05	4.31548	5.41049	3.76728	3.96471	3.29349
	C1QA	sp|P02745|C1QA_HUMAN	Complement C1q subcomponent subunit A	35	0.0344099	0.162881	0.370527	0.0718491	0.0995116	0.326915	0.00630765	0.722884	0.00546476	0.590214	0.000264854	0.593905	0.128231	0.444081	Up in AD	1.06708e-06	0.444081	2.73997e-05	0.578239	0	1.21444	4.11276	0.680332
	ABI3	sp|Q9P2A4|ABI3_HUMAN	ABI gene family member 3	17	0.120642	0.177628	0.220792	0.0452416	0.000732534	0.246371	0.00523872	0.302088	NA	NA	0.00247987	0.213907	0.039583	0.353631	Up in AD	1.07367e-06	0.230139	2.75102e-05	0.252749	0.30687	0.613684	3.14169	0.924906
	EPB41L2	sp|O43491|E41L2_HUMAN	Band 4.1-like protein 2	526	0.7023	-0.0728251	0.160507	0.0540556	0.00569955	0.127632	0.0328243	0.250465	0.00101452	0.295767	0.00157687	0.259074	0.0452664	0.84216	Up in AD	1.09073e-06	0.250465	2.78867e-05	6.43018	6.45435	6.45119	8.82542	5.68669
	RBM22	sp|Q9NW64|RBM22_HUMAN	Pre-mRNA-splicing factor RBM22	30	0.291097	0.043645	0.125498	0.0272057	0.000456878	0.124694	0.00658253	0.148264	0.00658538	0.193486	0.224824	0.0758299	0.00941326	0.377896	Up in AD	1.09301e-06	0.124694	2.78867e-05	3.96915	4.74962	3.54344	4.51928	3.43051
	AHCTF1	sp|Q8WYP5|ELYS_HUMAN	Protein ELYS	111	0.0772401	0.0852341	0.719831	-0.0151609	0.000709259	0.111131	0.184928	0.0458609	0.362592	0.0986748	0.000494108	0.149487	0.0011857	1.00659	Up in AD	1.1031e-06	0.0986748	2.80847e-05	4.34078	5.59427	3.55331	4.99255	1.17552
	GUCY1A3	sp|Q02108|GCYA3_HUMAN	Guanylate cyclase soluble subunit alpha-3	107	0.00561639	0.106129	0.0638817	0.0721391	NA	NA	0.0847131	0.0896501	0.357212	0.0950225	3.84662e-05	0.218168	0.0249225	0.123349	Up in AD	1.10605e-06	0.100576	2.81002e-05	NA	NA	NA	NA	NA
	H6PD	sp|O95479|G6PE_HUMAN	GDH/6PGL endoplasmic bifunctional protein	55	0.0778466	0.113641	0.555704	-0.00793652	5.21105e-06	0.325714	0.00181625	0.395067	0.140689	0.379652	0.0567352	0.212909	0.482577	0.00704566	Up in AD	1.11877e-06	0.212909	2.83635e-05	1.60954	1.36172	0.912046	3.20647	0.982441
	FSTL1	sp|Q12841|FSTL1_HUMAN	Follistatin-related protein 1	10	0.0381814	0.457931	0.0688629	0.0779435	0.0166624	0.293064	4.2696e-06	0.695918	NA	NA	0.422948	0.0741251	NA	NA	Up in AD	1.15417e-06	0.293064	2.91992e-05	5.0656	4.09942	1.33189	0.625988	3.57029
	CD180	sp|Q99467|CD180_HUMAN	CD180 antigen	8	0.023795	0.679558	NA	NA	NA	NA	0.00460457	0.36552	NA	NA	0.000175283	0.764473	0.0333694	1.00642	Up in AD	1.17092e-06	0.722016	2.95608e-05	0.654835	1.31471	0.609767	3.52868	0.0920626
	LRIG1	sp|Q96JA1|LRIG1_HUMAN	Leucine-rich repeats and immunoglobulin-like domains protein 1	100	0.122354	0.083804	0.343559	0.0153404	5.39665e-06	0.318423	0.00925312	0.220759	0.223732	0.213651	0.0110328	0.213206	0.325574	0.0449119	Up in AD	1.17974e-06	0.213206	2.97209e-05	7.40735	4.90271	3.7012	4.36393	1.76238
	PSMA5	sp|P28066|PSA5_HUMAN	Proteasome subunit alpha type-5	333	0.0947721	0.0696248	0.00600675	0.052949	8.7502e-05	0.0825228	0.0608466	0.0616474	0.00334126	0.120798	0.181947	0.0343082	0.920717	-0.146037	Up in AD	1.18502e-06	0.0616474	2.97916e-05	4.03442	5.30243	3.7997	4.0439	1.36457
	MTTP	sp|P55157|MTP_HUMAN	Microsomal triglyceride transfer protein large subunit	21	0.0172219	0.656926	NA	NA	0.392016	0.045099	8.1729e-05	0.64861	NA	NA	0.00119508	0.637129	NA	NA	Up in AD	1.20019e-06	0.64287	3.011e-05	2.78382	1.22257	1.03982	0.302285	0.244992
	ALOX5	sp|P09917|LOX5_HUMAN	Arachidonate 5-lipoxygenase	27	0.0520291	0.283515	0.083756	0.103736	0.00148486	0.24983	0.0106819	0.295848	0.0169756	0.616701	0.00309543	0.318947	0.478863	0.0140412	Up in AD	1.20846e-06	0.283515	3.02544e-05	0.320043	0.270754	1.10277	4.68577	0.551549
	PLTP	sp|P55058|PLTP_HUMAN	Phospholipid transfer protein	28	0.0430042	0.308684	0.122558	0.08554	5.44725e-05	0.253826	0.00172904	0.363782	0.408183	0.188986	0.319913	0.0990756	0.0270407	0.613854	Up in AD	1.21591e-06	0.253826	3.03775e-05	4.56473	0.802788	0.774566	2.85327	1.91489
	C1QTNF5	sp|Q9BXJ0|C1QT5_HUMAN	Complement C1q tumor necrosis factor-related protein 5	3	0.0712366	2.00456	0.00215451	0.664205	NA	NA	0.0298227	0.620121	0.264964	1.031	0.00017192	0.777222	0.0562751	0.817118	Up in AD	1.21888e-06	0.79717	3.03886e-05	1.4636	0	0.341957	0.0867575	2.25994
	CHGA	sp|P10645|CMGA_HUMAN	Chromogranin-A	158	0.00423072	0.472324	0.0598826	0.113863	0.428994	0.0165672	0.45232	0.0196806	0.0429361	0.268162	0.00115997	0.385389	0.00073803	1.00322	Up in AD	1.24541e-06	0.268162	3.09856e-05	0.390766	2.35882	0.284398	0.940712	0.145333
	TGFB2	sp|P61812|TGFB2_HUMAN	Transforming growth factor beta-2	6	0.014596	0.376671	0.00291887	0.165414	0.203643	0.105475	1.83193e-05	0.516536	NA	NA	0.549974	-0.0619347	NA	NA	Up in AD	1.25451e-06	0.165414	3.11475e-05	6.18679	6.29099	1.02223	1.30155	2.38942
	KTN1	sp|Q86UP2|KTN1_HUMAN	Kinectin	415	0.652411	-0.0325497	0.0755106	0.0372706	3.00626e-05	0.173614	0.0333885	0.128081	0.00135782	0.199338	0.117388	0.109529	0.232721	0.0565128	Up in AD	1.26017e-06	0.109529	3.12236e-05	5.44106	6.21919	5.63949	5.99212	4.86552
	NAP1L3	sp|Q99457|NP1L3_HUMAN	Nucleosome assembly protein 1-like 3	5	0.031565	0.638202	NA	NA	NA	NA	0.000527413	0.245798	NA	NA	0.000386776	0.728436	NA	NA	Up in AD	1.27316e-06	0.638202	3.14806e-05	3.15894	7.31388	3.30158	0.571722	1.06885
	SAT2	sp|Q96F10|SAT2_HUMAN	Diamine acetyltransferase 2	24	0.0276179	0.312036	0.174216	0.097777	2.42493e-05	0.458935	0.0512659	0.257185	0.278663	0.195694	0.00213127	0.349139	0.529544	-0.0212476	Up in AD	1.28549e-06	0.257185	3.17146e-05	6.13241	5.99582	5.00568	6.18482	3.6249
	MACF1	tr|H3BQK9|H3BQK9_HUMAN	Microtubule-actin cross-linking factor 1, isoforms 1/2/3/5	1630	0.0221356	0.149658	0.000222233	0.081748	NA	NA	NA	NA	0.499541	0.0101246	4.06055e-05	0.136502	0.904019	-0.222471	Up in AD	1.2879e-06	0.081748	3.17146e-05	8.10607	7.52598	6.36676	6.8944	3.96594
	MATN2	sp|O00339|MATN2_HUMAN	Matrilin-2	50	0.1164	0.27147	0.0336739	0.267015	9.4042e-05	0.4198	0.00418254	0.653228	NA	NA	0.0101346	0.247519	0.807528	-0.128112	Up in AD	1.29274e-06	0.269243	3.17685e-05	2.89548	5.04657	4.19508	2.35289	1.39187
	GABPA	sp|Q06546|GABPA_HUMAN	GA-binding protein alpha chain	21	0.285265	0.0673048	0.0231114	0.131459	0.000168807	0.226689	0.038763	0.234853	0.613368	-0.154628	0.0010393	0.193466	0.0690808	0.453947	Up in AD	1.29549e-06	0.193466	3.17713e-05	2.92608	2.36025	2.50247	2.8848	1.71463
	AMER2	sp|Q8N7J2|AMER2_HUMAN	APC membrane recruitment protein 2	151	0.801619	-0.185828	0.0814113	0.130588	0.0120017	0.151513	0.0615214	0.411067	0.0201191	0.263821	0.00740587	0.498614	0.000266431	0.728592	Up in AD	1.30253e-06	0.263821	3.18788e-05	5.04998	4.12942	5.34415	0.830854	0.31417
	NOTCH2	sp|Q04721|NOTC2_HUMAN	Neurogenic locus notch homolog protein 2	53	0.141694	0.143035	0.599988	-0.0117191	0.0001878	0.20022	0.0102396	0.146852	0.360379	0.247908	0.000107981	0.227662	0.303984	0.129548	Up in AD	1.31376e-06	0.146852	3.20884e-05	5.63415	3.33857	1.81929	4.4355	1.06505
	NEK9	sp|Q8TD19|NEK9_HUMAN	Serine/threonine-protein kinase Nek9	107	0.4852	0.00163494	0.808015	-0.0323332	8.8086e-07	0.235052	0.324642	0.0241086	0.439589	0.037963	0.000330732	0.205934	0.120088	0.174407	Up in AD	1.32631e-06	0.037963	3.23292e-05	4.24971	4.59826	3.78966	4.35127	1.71867
	FARP1	sp|Q9Y4F1|FARP1_HUMAN	FERM, RhoGEF and pleckstrin domain-containing protein 1	196	0.0419442	0.121709	0.454351	0.00515931	4.58467e-05	0.200253	0.124296	0.0572759	0.203673	0.110084	0.000149838	0.226287	0.592882	-0.0277557	Up in AD	1.33035e-06	0.110084	3.23619e-05	5.54266	5.59275	2.54611	3.84018	2.75617
	BLOC1S3	sp|Q6QNY0|BL1S3_HUMAN	Biogenesis of lysosome-related organelles complex 1 subunit 3	22	0.0779606	0.216881	0.605445	-0.0148189	0.00314324	0.119021	0.203367	0.190182	NA	NA	1.78689e-06	0.268653	0.244572	0.16442	Up in AD	1.33969e-06	0.177301	3.25233e-05	1.6744	1.52348	1.38319	1.46741	1.29577
	APRT	sp|P07741|APT_HUMAN	Adenine phosphoribosyltransferase	83	0.371586	0.0211149	0.0429094	0.0971042	7.42425e-06	0.303964	0.0209742	0.309163	0.122085	0.132798	0.180287	0.141	0.0364638	0.406096	Up in AD	1.3451e-06	0.141	3.25889e-05	1.57412	1.99324	1.23326	2.20347	1.42506
	CCDC85B	sp|Q15834|CC85B_HUMAN	Coiled-coil domain-containing protein 85B	22	0.0310247	0.230546	0.0242399	0.150438	0.00875043	0.190059	0.000413821	0.464006	0.228036	0.384366	0.0111478	0.273101	0.291128	0.149749	Up in AD	1.35714e-06	0.230546	3.27099e-05	0.353318	0.425162	0.317221	1.18469	1.12005
	TGFBR3	sp|Q03167|TGBR3_HUMAN	Transforming growth factor beta receptor type 3	26	0.0370612	0.334662	0.124052	0.0445581	0.0138206	0.146516	0.61991	-0.0163241	0.153938	0.18634	0.00094776	0.26779	0.000350783	0.465707	Up in AD	1.3574e-06	0.18634	3.27099e-05	3.97448	2.74338	0.471538	0.152933	2.3374
	FNTA	sp|P49354|FNTA_HUMAN	Protein farnesyltransferase/geranylgeranyltransferase type-1 subunit alpha	97	0.333063	0.0577019	0.00762321	0.213675	2.93728e-05	0.241366	0.0109837	0.380848	0.0221792	0.296607	0.140569	0.078231	0.789989	-0.0753216	Up in AD	1.35826e-06	0.213675	3.27099e-05	4.59983	5.56712	5.46482	5.13111	3.69235
	SLC27A1	sp|Q6PCB7|S27A1_HUMAN	Long-chain fatty acid transport protein 1	125	0.0126966	0.0928949	0.191849	0.0182345	0.000417064	0.153202	0.0535107	0.156861	0.136682	0.139073	0.00140128	0.13178	0.194813	0.0579269	Up in AD	1.36401e-06	0.13178	3.27826e-05	1.57073	1.46179	0.962329	1.50699	0.56452
	NACC2	sp|Q96BF6|NACC2_HUMAN	Nucleus accumbens-associated protein 2	31	0.0603394	0.202889	0.0514837	0.0891322	0.114011	0.0805495	0.000160236	0.291674	NA	NA	0.00119224	0.339542	0.200969	0.154136	Up in AD	1.37345e-06	0.178513	3.2935e-05	5.28197	3.9251	3.12814	1.35626	0.935193
	GEMIN5	sp|Q8TEQ6|GEMI5_HUMAN	Gem-associated protein 5	116	0.43505	0.00912481	0.563593	-0.00356832	8.8849e-06	0.129567	0.682731	-0.0168763	0.194204	0.0943099	0.00252906	0.109046	0.00280728	0.293247	Up in AD	1.37583e-06	0.0943099	3.2935e-05	2.27405	3.08053	1.92262	1.56324	1.32354
	ALOX5AP	sp|P20292|AL5AP_HUMAN	Arachidonate 5-lipoxygenase-activating protein	11	0.144169	0.255336	0.181127	0.116059	6.2879e-06	0.500036	0.0567156	0.299119	NA	NA	0.068786	0.325571	0.0215653	0.556972	Up in AD	1.39109e-06	0.312345	3.3234e-05	2.37409	2.29234	4.04568	7.985	1.32982
	G3BP1	sp|Q13283|G3BP1_HUMAN	Ras GTPase-activating protein-binding protein 1	52	0.0672688	0.0685391	0.535317	-0.00151391	1.53528e-06	0.170512	0.189328	0.0484259	0.0689241	0.15181	0.0356756	0.115232	0.0815026	0.118665	Up in AD	1.40055e-06	0.115232	3.33937e-05	4.4378	4.18436	3.68272	4.3191	2.82683
	MACROD1	sp|Q9BQ69|MACD1_HUMAN	O-acetyl-ADP-ribose deacetylase MACROD1	52	0.0120915	0.262293	0.0675907	0.0898219	0.0242567	0.121231	0.121966	0.111421	0.212699	0.192333	7.99085e-05	0.483752	0.0519998	0.252933	Up in AD	1.42114e-06	0.192333	3.38174e-05	0.587418	0	0.210213	0.134598	0
	PALM3	sp|A6NDB9|PALM3_HUMAN	Paralemmin-3	38	0.00795796	0.29763	0.00822307	0.104396	0.194917	0.039093	0.89073	-0.153512	0.776479	-0.259272	0.000198341	0.210946	0.00124107	0.477375	Up in AD	1.43919e-06	0.104396	3.41792e-05	NA	NA	NA	NA	NA
	ECE1	sp|P42892|ECE1_HUMAN	Endothelin-converting enzyme 1	39	0.0306741	0.218265	0.0216794	0.0666368	4.06912e-05	0.245817	0.2395	0.0604675	NA	NA	0.100724	0.0962137	0.0222828	0.406602	Up in AD	1.45038e-06	0.157239	3.43771e-05	3.84402	3.45471	1.50626	0.286447	3.34929
	ASS1	sp|P00966|ASSY_HUMAN	Argininosuccinate synthase	107	0.0548326	0.0997481	0.123859	0.132817	2.38043e-05	0.365255	0.0143264	0.230034	0.0143395	0.322328	0.122188	0.107678	0.551148	-0.0241646	Up in AD	1.47297e-06	0.132817	3.4844e-05	2.20209	2.58144	0.356153	0.257995	2.63385
	NUP88	sp|Q99567|NUP88_HUMAN	Nuclear pore complex protein Nup88	54	0.192059	0.0682926	0.128924	0.0227543	2.68349e-05	0.152276	0.535863	-0.00377585	0.348675	0.101861	0.00865046	0.127555	0.00210169	0.449976	Up in AD	1.48356e-06	0.101861	3.50255e-05	4.39475	5.18753	3.93707	5.42389	1.42372
	SYK	sp|P43405|KSYK_HUMAN	Tyrosine-protein kinase SYK	44	0.132349	0.184345	0.135902	0.0979223	7.08985e-06	0.304955	0.0416949	0.156279	NA	NA	0.0261739	0.184542	0.108358	0.27764	Up in AD	1.49331e-06	0.184444	3.51864e-05	0.688712	0	1.64393	4.85452	0
	UNC5B	sp|Q8IZJ1|UNC5B_HUMAN	Netrin receptor UNC5B	53	0.192189	0.124986	0.0141091	0.183492	0.00019156	0.231728	0.0654122	0.219372	0.10065	0.453203	0.012888	0.170609	0.0520746	0.223429	Up in AD	1.5032e-06	0.219372	3.53503e-05	0.839521	0.365925	1.56118	1.0702	1.29869
	UFC1	sp|Q9Y3C8|UFC1_HUMAN	Ubiquitin-fold modifier-conjugating enzyme 1	48	0.153718	0.0327892	0.0625665	0.155062	4.17487e-05	0.143787	0.457187	0.00583019	0.0255201	0.142483	0.000501867	0.141873	0.983877	-0.343444	Up in AD	1.51247e-06	0.141873	3.54987e-05	5.48386	6.56105	5.09736	5.20877	2.93557
	NMD3	sp|Q96D46|NMD3_HUMAN	60S ribosomal export protein NMD3	56	0.0285491	0.0731917	0.322536	0.0115676	1.51352e-05	0.221681	0.173828	0.0485857	0.133694	0.18722	0.00295988	0.161131	0.24233	0.0549451	Up in AD	1.51755e-06	0.0731917	3.55485e-05	5.09877	5.47929	3.21373	4.62531	2.44915
	RIPK1	sp|Q13546|RIPK1_HUMAN	Receptor-interacting serine/threonine-protein kinase 1	35	0.0898208	0.193753	0.0800671	0.0363849	0.000580675	0.251925	0.0064161	0.139885	NA	NA	0.0058552	0.214168	0.0985196	0.305214	Up in AD	1.52335e-06	0.203961	3.56149e-05	3.23965	3.60925	1.94471	4.53949	1.96475
	APPL2	sp|Q8NEU8|DP13B_HUMAN	DCC-interacting protein 13-beta	148	0.224998	0.0260514	0.97634	-0.0445805	2.6937e-07	0.256183	0.149542	0.0447667	0.0522808	0.12723	0.00771444	0.166241	0.667373	-0.0536062	Up in AD	1.5476e-06	0.0447667	3.61116e-05	5.74171	5.09317	4.12933	6.37249	2.97786
	DHX15	sp|O43143|DHX15_HUMAN	Pre-mRNA-splicing factor ATP-dependent RNA helicase DHX15	194	0.08499	0.104015	0.0559124	0.0363647	0.00175451	0.10439	0.088556	0.105258	0.249885	0.0907903	0.00166992	0.148849	0.00779021	0.176243	Up in AD	1.55693e-06	0.10439	3.62124e-05	4.96775	5.95574	5.12097	6.84678	3.23854
	MSR1	sp|P21757|MSRE_HUMAN	Macrophage scavenger receptor types I and II	3	0.000923605	0.982107	NA	NA	NA	NA	9.8103e-05	1.98605	NA	NA	NA	NA	NA	NA	Up in AD	1.55998e-06	1.48408	3.62124e-05	2.41399	4.38479	3.51724	8.88258	1.83621
	COPRS	sp|Q9NQ92|COPRS_HUMAN	Coordinator of PRMT5 and differentiation stimulator	8	0.0435174	0.17655	0.17824	0.046118	NA	NA	0.393395	0.0492631	0.0055895	0.39925	0.000247292	0.333264	0.00377683	1.06425	Up in AD	1.56096e-06	0.254907	3.62124e-05	4.05348	5.9332	3.44408	2.95316	2.59521
	PPIL4	sp|Q8WUA2|PPIL4_HUMAN	Peptidyl-prolyl cis-trans isomerase-like 4	57	0.292852	0.0379463	0.512461	-0.0012238	2.75604e-05	0.118936	0.159863	0.034776	0.133801	0.206323	0.00943132	0.109075	0.00298339	0.263763	Up in AD	1.60221e-06	0.109075	3.70977e-05	3.92903	5.56706	3.72749	4.55729	2.46294
	SOD3	sp|P08294|SODE_HUMAN	Extracellular superoxide dismutase [Cu-Zn]	32	0.16065	0.184352	0.0228372	0.142393	0.00341891	0.328842	0.0189614	0.401296	0.000499799	0.699733	0.0410238	0.332492	0.533981	-0.0237111	Up in AD	1.65984e-06	0.328842	3.83583e-05	1.08469	0	0.313435	0	0.32739
	AKR1B1	sp|P15121|ALDR_HUMAN	Aldose reductase	374	0.0282175	0.127622	0.182306	0.0459714	0.000130615	0.148104	0.095116	0.0572565	0.00395496	0.187001	0.0120838	0.113391	0.870267	-0.103606	Up in AD	1.68683e-06	0.113391	3.88981e-05	4.52016	5.71103	4.45006	5.99922	3.12685
	DDX58	sp|O95786|DDX58_HUMAN	Probable ATP-dependent RNA helicase DDX58	80	0.015588	0.176181	0.395387	0.0172107	0.000557559	0.324745	0.095652	0.191579	0.00356612	0.667289	0.00967134	0.301018	0.234971	0.118976	Up in AD	1.68967e-06	0.191579	3.88981e-05	2.76786	2.68988	1.70507	2.50747	2.71704
	SP100	sp|P23497|SP100_HUMAN	Nuclear autoantigen Sp-100	29	0.389999	0.0320234	0.140836	0.0735309	0.000429407	0.266387	0.00309834	0.691665	NA	NA	NA	NA	0.00173709	0.376717	Up in AD	1.71245e-06	0.266387	3.92765e-05	2.30765	3.49965	2.86882	7.35259	5.13647
	NRIP1	sp|P48552|NRIP1_HUMAN	Nuclear receptor-interacting protein 1	1	0.044367	0.209487	0.0362166	0.316283	5.57375e-06	0.78568	NA	NA	NA	NA	NA	NA	NA	NA	Up in AD	1.71265e-06	0.316283	3.92765e-05	3.81781	4.65655	2.89384	6.55297	2.64084
	FAM199X	sp|Q6PEV8|F199X_HUMAN	Protein FAM199X	3	0.0134706	1.07549	NA	NA	NA	NA	7.4723e-06	1.37998	NA	NA	NA	NA	NA	NA	Up in AD	1.72239e-06	1.22773	3.94246e-05	4.58413	4.6795	2.7688	3.29608	1.34151
	FRYL	sp|O94915|FRYL_HUMAN	Protein furry homolog-like	171	0.264263	0.0753208	0.00809273	0.147781	4.65852e-05	0.165477	0.00201744	0.416617	0.269726	0.165928	0.102952	0.0805772	0.498759	0.000222635	Up in AD	1.74908e-06	0.147781	3.99595e-05	4.8127	6.07837	6.36612	5.90557	4.06551
	SMYD5	sp|Q6GMV2|SMYD5_HUMAN	SET and MYND domain-containing protein 5	61	0.00155017	0.0528601	0.00830625	0.0690787	0.0363396	0.086653	0.226846	0.0340247	0.0104389	0.267707	0.00256731	0.217796	0.988844	-0.100471	Up in AD	1.76345e-06	0.0690787	4.02114e-05	1.70015	2.9972	1.408	1.48077	0.592235
	FBP2	sp|O00757|F16P2_HUMAN	Fructose-1,6-bisphosphatase isozyme 2	4	0.0696191	0.344359	0.110305	0.398671	0.00346549	0.41421	0.00024655	0.39583	NA	NA	0.0667231	0.280329	0.0430447	0.870419	Up in AD	1.78778e-06	0.39725	4.06889e-05	NA	NA	NA	NA	NA
	PNPO	sp|Q9NVS9|PNPO_HUMAN	Pyridoxine-5'-phosphate oxidase	88	0.00354028	0.121809	0.0742137	0.0674998	0.000990516	0.128397	0.0957125	0.224094	0.142917	0.17529	0.000908416	0.184486	0.959793	-0.446005	Up in AD	1.90487e-06	0.128397	4.32718e-05	3.33887	3.13363	1.53706	2.63893	1.52304
	CALB2	sp|P22676|CALB2_HUMAN	Calretinin	144	0.0786651	0.517532	0.00678795	0.323855	0.00512365	0.292174	0.165919	0.250174	0.0887999	0.247659	0.000420027	0.302936	0.184796	0.114371	Up in AD	1.91686e-06	0.292174	4.34555e-05	0.484852	6.45026	0.173819	0.304182	0.71358
	ANXA4	sp|P09525|ANXA4_HUMAN	Annexin A4	130	0.0870568	0.194565	0.00197302	0.158712	0.0033207	0.294097	0.498857	0.000885992	0.0111216	0.295134	0.00119185	0.28977	0.831401	-0.185296	Up in AD	1.92019e-06	0.194565	4.34555e-05	4.34535	3.60945	4.43242	4.90924	2.58257
	HNRNPA2B1	sp|P22626|ROA2_HUMAN	Heterogeneous nuclear ribonucleoproteins A2/B1	593	0.0666951	0.0457709	0.232558	0.0217346	0.00222225	0.0985115	0.0421576	0.0811262	0.00729132	0.183099	0.0146029	0.169037	0.0209511	0.293635	Up in AD	1.97073e-06	0.0985115	4.45156e-05	7.80942	8.84992	7.85765	8.87841	5.16479
	VASN	sp|Q6EMK4|VASN_HUMAN	Vasorin	22	0.116663	0.148532	0.320221	0.0330013	0.000103669	0.31706	0.00796392	0.284056	0.435075	0.122116	0.00272548	0.214753	0.0893416	0.288339	Up in AD	1.98313e-06	0.214753	4.47115e-05	0.766248	0	0.0503937	0.231585	0.0372121
	SASH3	sp|O75995|SASH3_HUMAN	SAM and SH3 domain-containing protein 3	21	0.0261695	0.479375	0.0334362	0.153721	NA	NA	0.00611687	0.276614	NA	NA	0.00621413	0.228153	0.00472792	0.582633	Up in AD	2.0464e-06	0.276614	4.60518e-05	0.257589	0	1.00885	3.38254	0.116567
	KIAA1109	sp|Q2LD37|K1109_HUMAN	Uncharacterized protein KIAA1109	351	0.00327465	0.11835	0.0652132	0.036807	0.165338	0.0231513	0.158412	0.0312674	0.557361	-0.0411507	0.000133617	0.34385	0.00825301	0.227738	Up in AD	2.06354e-06	0.036807	4.63506e-05	6.20825	6.80791	4.75964	5.56036	3.83843
	MOB3A	sp|Q96BX8|MOB3A_HUMAN	MOB kinase activator 3A	14	0.0182318	0.141077	0.0135067	0.163601	0.00877783	0.230236	0.0671856	0.120418	0.469973	0.0678283	0.00348732	0.290719	0.0147102	0.342003	Up in AD	2.09332e-06	0.163601	4.69317e-05	2.19834	1.19507	1.11942	2.80592	0.890506
	LLGL1	sp|Q15334|L2GL1_HUMAN	Lethal(2) giant larvae protein homolog 1	336	0.686166	-0.0787104	0.0727239	0.143337	0.000653417	0.222893	0.0127865	0.503668	0.208581	0.208268	0.00391949	0.236889	0.0103637	0.218988	Up in AD	2.10787e-06	0.218988	4.717e-05	1.24124	0	0.914932	0.266655	0.422231
	AKAP8L	sp|Q9ULX6|AKP8L_HUMAN	A-kinase anchor protein 8-like	55	0.000953433	0.278483	0.0173946	0.106038	0.0152961	0.0891572	0.0505424	0.145614	0.500052	-0.00683867	0.00170894	0.241674	0.324592	0.0844228	Up in AD	2.11911e-06	0.106038	4.73334e-05	3.18731	3.98649	2.78274	3.18983	2.71834
	UNC119B	sp|A6NIH7|U119B_HUMAN	Protein unc-119 homolog B	37	0.0496642	0.106503	0.368466	0.0163055	0.00127692	0.13003	0.181964	0.0526919	0.448607	0.084166	5.8435e-06	0.249362	0.320286	0.0722677	Up in AD	2.12541e-06	0.084166	4.73861e-05	2.68094	2.76376	1.77769	1.2291	0.0686612
	EMILIN2	sp|Q9BXX0|EMIL2_HUMAN	EMILIN-2	41	0.0751044	0.250026	0.339739	0.0456954	0.00569196	0.222915	0.00991518	0.362055	0.152764	0.280614	0.000109386	0.450524	0.153604	0.428914	Up in AD	2.18396e-06	0.280614	4.86012e-05	0.310952	0.839426	0.567199	1.39414	0.19376
	FBL	sp|P22087|FBRL_HUMAN	rRNA 2'-O-methyltransferase fibrillarin	59	0.0278874	0.138139	0.454884	0.00283839	9.827e-05	0.161455	0.19614	0.0878739	0.0694243	0.150358	0.0306238	0.147235	0.00718423	0.309407	Up in AD	2.2017e-06	0.147235	4.89054e-05	4.09867	4.15517	5.46882	5.12202	3.39812
	YAP1	sp|P46937|YAP1_HUMAN	Transcriptional coactivator YAP1	44	0.138945	0.15657	0.828301	-0.0611198	5.85445e-06	0.426759	0.0322159	0.209114	0.500001	-0.00283317	0.00200274	0.429442	0.17324	0.548379	Up in AD	2.21595e-06	0.209114	4.91312e-05	4.24187	1.22388	0.356676	0.0749765	1.92633
	PECAM1	sp|P16284|PECA1_HUMAN	Platelet endothelial cell adhesion molecule	96	0.0570959	0.409815	0.0205063	0.176014	0.000265871	0.246992	0.00551355	0.340802	0.357511	0.0872597	0.118418	0.147412	0.0519762	0.340608	Up in AD	2.22104e-06	0.246992	4.91534e-05	1.58286	3.08173	1.65168	4.96688	6.0108
	RNPS1	sp|Q15287|RNPS1_HUMAN	RNA-binding protein with serine-rich domain 1	32	0.0241246	0.239155	0.0774597	0.0688092	0.000194729	0.178315	0.0209549	0.231612	0.106099	0.288164	0.00984188	0.255936	0.484552	0.0062628	Up in AD	2.25845e-06	0.231612	4.98894e-05	4.44182	5.34328	3.91244	5.19567	3.15321
	CPNE6	sp|O95741-2|CPNE6_HUMAN	Isoform 2 of Copine-6	209	0.0955085	0.27081	0.0314821	0.118311	NA	NA	0.105829	0.115159	0.00374821	0.344337	2.5621e-05	0.43471	0.834003	-0.182104	Up in AD	2.27997e-06	0.194561	5.02724e-05	4.20658	4.84665	0.649432	0.168722	0.666519
	PSMA2	sp|P25787|PSA2_HUMAN	Proteasome subunit alpha type-2	92	0.0641622	0.0940534	0.000209012	0.0757722	0.00236781	0.0856221	0.0634023	0.0604846	0.227071	0.0706164	0.0723244	0.0620966	0.119416	0.142984	Up in AD	2.29958e-06	0.0757722	5.05417e-05	5.13165	5.17155	4.91382	5.63938	4.23742
	YES1	sp|P07947|YES_HUMAN	Tyrosine-protein kinase Yes	128	0.428448	0.0145947	0.238261	0.0335526	8.46845e-06	0.123371	0.163022	0.0542619	0.407155	0.126605	0.000150666	0.185719	0.456963	0.0105935	Up in AD	2.3006e-06	0.0542619	5.05417e-05	3.67282	2.96423	3.43364	1.31036	2.68891
	FGF1	sp|P05230|FGF1_HUMAN	Fibroblast growth factor 1	46	0.502041	-0.000724693	0.0342371	0.254466	5.0919e-06	0.516262	0.0679018	0.45115	0.0478538	0.442662	0.0614902	0.245431	0.229002	0.14072	Up in AD	2.32516e-06	0.254466	5.09445e-05	5.90341	4.17396	7.13568	2.84074	3.13124
	SEPT10	sp|Q9P0V9|SEP10_HUMAN	Septin-10	125	0.610245	-0.0571495	0.103951	0.108533	0.000377894	0.252617	0.00753515	0.535686	0.00101639	0.416043	NA	NA	NA	NA	Up in AD	2.32741e-06	0.252617	5.09445e-05	3.40013	2.05047	4.1299	3.48895	3.02885
	NCKAP1L	sp|P55160|NCKPL_HUMAN	Nck-associated protein 1-like	62	0.164263	0.192906	0.0284693	0.122127	0.000173665	0.244748	0.0325982	0.121896	0.0483309	0.370025	0.0227145	0.236759	0.14235	0.179227	Up in AD	2.3851e-06	0.192906	5.20473e-05	2.12245	2.03968	2.70711	6.78521	0.417835
	EML3	sp|Q32P44|EMAL3_HUMAN	Echinoderm microtubule-associated protein-like 3	72	0.449261	0.0135771	0.338634	0.0253854	5.85405e-06	0.258	0.0352936	0.164831	0.0217593	0.227506	0.0276062	0.141906	0.219275	0.0807736	Up in AD	2.38646e-06	0.141906	5.20473e-05	2.56209	0.639422	1.07291	2.20623	0.936004
	ZC3HAV1	sp|Q7Z2W4|ZCCHV_HUMAN	Zinc finger CCCH-type antiviral protein 1	99	0.0287385	0.13833	0.411052	0.00880176	0.00014916	0.307741	0.135699	0.123892	0.0796466	0.218474	0.00343021	0.303444	0.0644597	0.62785	Up in AD	2.41819e-06	0.218474	5.26438e-05	2.97437	2.40495	2.12576	5.49731	2.78508
	PLXNB2	sp|O15031|PLXB2_HUMAN	Plexin-B2	227	0.180961	0.128827	0.125021	0.0351794	3.01061e-05	0.245411	0.0364261	0.123229	0.155435	0.115458	0.00346169	0.204675	0.317114	0.0468461	Up in AD	2.4283e-06	0.123229	5.27683e-05	2.14829	0.84126	0.357293	2.24996	0.640525
	CYGB	sp|Q8WWM9|CYGB_HUMAN	Cytoglobin	31	0.0764629	0.179738	0.00324559	0.156524	0.482983	0.00220338	0.124944	0.0749289	0.0116201	0.290238	0.00580568	0.17094	0.00424143	0.241866	Up in AD	2.45148e-06	0.17094	5.31758e-05	0.172669	0.759717	0.237843	0.338403	0.153925
	TPD52L1	sp|Q16890|TPD53_HUMAN	Tumor protein D53	56	0.101978	0.174045	0.130389	0.0764736	0.0165796	0.15899	0.0526919	0.206402	0.00503211	0.294386	0.00424509	0.414991	0.0175061	0.442037	Up in AD	2.47773e-06	0.206402	5.36485e-05	6.98656	4.6719	1.89016	2.81505	1.8137
	PRKCA	sp|P17252|KPCA_HUMAN	Protein kinase C alpha type	480	0.0204615	0.0404369	0.249491	0.0141467	0.000438227	0.118827	0.410514	0.0107805	0.165558	0.111564	0.000397755	0.241191	0.0722998	2.57415	Up in AD	2.49037e-06	0.111564	5.38252e-05	6.24508	5.94991	3.52748	4.61456	1.02641
	MAGED2	sp|Q9UNF1|MAGD2_HUMAN	Melanoma-associated antigen D2	76	0.366163	0.0371224	0.147619	0.0513351	1.2712e-06	0.276553	0.247514	0.0622762	0.0154678	0.180249	0.176417	0.0726465	0.0965376	0.193971	Up in AD	2.53817e-06	0.0726465	5.47598e-05	4.07669	5.75391	3.46031	3.36683	3.47666
	HTATSF1	sp|O43719|HTSF1_HUMAN	HIV Tat-specific factor 1	79	0.0342443	0.149425	0.315953	0.0177688	0.0102291	0.103897	0.0481787	0.0999255	0.0723334	0.127962	0.00405802	0.227558	0.00290697	0.552479	Up in AD	2.56892e-06	0.127962	5.53238e-05	5.44207	6.83921	5.46605	4.54315	3.0509
	GPC4	sp|O75487|GPC4_HUMAN	Glypican-4	67	0.0771351	0.292806	0.204172	0.0501828	0.158626	0.0681311	0.629133	-0.0346263	4.22175e-05	0.344572	0.00539766	0.293312	0.0131475	0.340305	Up in AD	2.63866e-06	0.292806	5.67241e-05	2.48178	1.09512	0.0476266	0.069804	0.156872
	C1QC	sp|P02747|C1QC_HUMAN	Complement C1q subcomponent subunit C	20	0.0995848	0.219786	0.200889	0.180833	0.00863721	0.295208	0.0186544	0.68669	0.000431397	0.644799	0.0161601	0.368405	0.2124	0.321871	Up in AD	2.66664e-06	0.321871	5.72233e-05	0.691352	0.597182	1.45143	4.50715	0.573499
	COLEC12	sp|Q5KU26|COL12_HUMAN	Collectin-12	40	0.136549	0.179448	0.0262269	0.126337	3.07487e-05	0.540219	0.0061679	0.352514	0.215471	0.399142	0.100625	0.236777	0.324987	0.100441	Up in AD	2.67231e-06	0.236777	5.72426e-05	2.86208	2.546	0.854121	2.27639	3.80602
	GNA12	sp|Q03113|GNA12_HUMAN	Guanine nucleotide-binding protein subunit alpha-12	62	0.0855317	0.104406	0.411751	0.0119823	4.2333e-05	0.219903	0.125112	0.0413489	0.584663	-0.144838	0.00160475	0.245106	0.0284699	0.359782	Up in AD	2.7575e-06	0.104406	5.89625e-05	4.15508	2.66058	2.42063	3.94933	1.85828
	F3	sp|P13726|TF_HUMAN	Tissue factor	54	0.00667576	0.349219	0.138179	0.102835	0.000514478	0.273739	0.0462766	0.294543	0.0955981	0.235016	0.00320272	0.365292	0.795241	-0.242914	Up in AD	2.91371e-06	0.273739	6.21919e-05	7.84204	4.18163	2.1209	0.734867	1.20186
	SYNE2	sp|Q8WXH0|SYNE2_HUMAN	Nesprin-2	162	0.000471614	0.170772	0.102903	0.0464846	0.0111979	0.0974227	0.308289	0.011228	0.499069	0.017609	0.00272168	0.133676	0.0235721	1.19014	Up in AD	2.92085e-06	0.0974227	6.22339e-05	2.45845	3.36718	1.89874	2.45336	3.19934
	PSME1	sp|Q06323|PSME1_HUMAN	Proteasome activator complex subunit 1	81	0.0786537	0.208651	0.0989103	0.0777171	5.32015e-05	0.204314	0.215317	0.0986693	0.00116724	0.230884	0.0870061	0.227387	0.6059	-0.0370643	Up in AD	2.97142e-06	0.204314	6.31638e-05	5.06802	5.00976	5.14452	5.84496	5.24967
	HVCN1	sp|Q96D96|HVCN1_HUMAN	Voltage-gated hydrogen channel 1	18	0.017255	0.480215	0.0243569	0.167767	0.0347056	0.508358	0.0204654	0.177273	0.0143668	0.477119	0.0045353	0.359047	0.282376	0.139633	Up in AD	2.97501e-06	0.359047	6.31638e-05	3.22196	0	1.32266	3.80299	2.72466
	BMP2K	sp|Q9NSY1|BMP2K_HUMAN	BMP-2-inducible protein kinase	62	0.0534487	0.113611	0.0385294	0.0551021	0.0130895	0.0854841	0.00326713	0.173185	0.502342	-0.0510293	0.0103377	0.140248	0.0122545	0.305645	Up in AD	3.0223e-06	0.113611	6.40547e-05	6.83871	4.47129	4.16624	7.80166	3.83267
	RPS27A	sp|P62979|RS27A_HUMAN	Ubiquitin-40S ribosomal protein S27a	700	0.0440045	0.0778522	0.0377277	0.0678092	0.0645957	0.039488	0.533645	-0.0112814	7.5032e-07	0.34111	0.136343	0.330286	0.972375	-0.67094	Up in AD	3.05931e-06	0.0678092	6.47249e-05	7.21062	8.62476	8.43883	8.78964	7.66614
	RFC4	sp|P35249|RFC4_HUMAN	Replication factor C subunit 4	28	0.430144	0.0212066	0.0261982	0.0798988	0.000680818	0.153363	0.0152644	0.514865	NA	NA	0.0351085	0.114156	0.00899612	0.51977	Up in AD	3.07492e-06	0.13376	6.48768e-05	2.22372	4.2602	2.92796	3.39009	2.93746
	RUFY1	sp|Q96T51|RUFY1_HUMAN	RUN and FYVE domain-containing protein 1	86	0.136831	0.0635338	0.118223	0.0376711	8.4147e-05	0.0973051	0.144007	0.0555513	0.489241	0.0371445	0.00244945	0.153172	0.0244171	0.316147	Up in AD	3.07729e-06	0.0635338	6.48768e-05	3.99905	3.9101	3.15627	5.1552	2.08767
	SELENOS	sp|Q9BQE4|SELS_HUMAN	Selenoprotein S	19	0.0579839	0.112217	0.0943308	0.065776	3.83115e-05	0.261109	0.0095096	0.178987	NA	NA	NA	NA	NA	NA	Up in AD	3.11228e-06	0.145602	6.54996e-05	5.03052	4.81117	4.20178	5.88232	3.1025
	ATP11A	sp|P98196|AT11A_HUMAN	Probable phospholipid-transporting ATPase IH	99	0.186288	0.0784659	0.295392	0.0159176	5.40525e-06	0.188669	0.599051	-0.0139555	0.504691	-0.0522263	0.00180543	0.151447	0.0362826	0.271335	Up in AD	3.14179e-06	0.0784659	6.60051e-05	2.95537	4.22351	3.29095	4.45917	1.25559
	HMGN1	sp|P05114|HMGN1_HUMAN	Non-histone chromosomal protein HMG-14	6	0.00459992	0.180736	0.497017	0.000480163	0.000621403	0.248649	0.350472	0.0515723	0.00217333	0.473327	0.0097866	0.345866	0.558269	-0.037857	Up in AD	3.15071e-06	0.180736	6.6077e-05	4.54287	5.92807	4.39994	5.5438	3.40038
	AKR7A3	sp|O95154|ARK73_HUMAN	Aflatoxin B1 aldehyde reductase member 3	72	0.216214	0.0627584	0.592831	-0.013015	1.57676e-05	0.244815	0.0749623	0.1354	0.0363973	0.376263	0.0049994	0.351848	0.222012	0.184388	Up in AD	3.23675e-06	0.184388	6.77631e-05	NA	NA	NA	NA	NA
	CROCC	sp|Q5TZA2|CROCC_HUMAN	Rootletin	166	0.0522224	0.14069	0.510556	-0.000969906	4.31145e-05	0.170613	0.0913203	0.0665553	0.0114288	0.297158	0.024327	0.139479	0.212266	0.119638	Up in AD	3.2675e-06	0.139479	6.82534e-05	0.675364	1.88973	0.542615	1.19847	0
	NUDCD2	sp|Q8WVJ2|NUDC2_HUMAN	NudC domain-containing protein 2	45	0.591834	-0.0326859	0.0530169	0.108593	0.00552284	0.159015	0.062929	0.176328	0.179949	0.150842	0.000678648	0.204537	0.00465939	0.262227	Up in AD	3.27153e-06	0.159015	6.82534e-05	3.1145	3.2029	3.47015	2.4658	1.48773
	TAB2	sp|Q9NYJ8|TAB2_HUMAN	TGF-beta-activated kinase 1 and MAP3K7-binding protein 2	18	0.246777	0.062454	0.765289	-0.0338793	NA	NA	4.28483e-05	0.336632	NA	NA	0.000263567	0.436116	NA	NA	Up in AD	3.29904e-06	0.199543	6.8708e-05	6.15101	5.64633	4.78573	7.78051	4.72998
	ATL3	sp|Q6DD88|ATLA3_HUMAN	Atlastin-3	106	0.264874	0.0762342	0.0338722	0.130172	0.000157462	0.211548	0.0168544	0.263022	0.195556	0.159141	0.0181182	0.158494	0.0750093	0.112548	Up in AD	3.32184e-06	0.158494	6.90336e-05	3.14111	2.39813	2.9096	3.49652	2.0621
	SRRT	sp|Q9BXP5|SRRT_HUMAN	Serrate RNA effector molecule homolog	100	0.0692258	0.113799	0.246676	0.0191481	0.00315769	0.0981683	0.0838957	0.0615579	0.0241124	0.150848	0.00371557	0.167369	0.0156396	0.273055	Up in AD	3.32616e-06	0.113799	6.90336e-05	3.478	4.62084	3.59389	4.195	1.96567
	PTMA	sp|P06454|PTMA_HUMAN	Prothymosin alpha	2	0.890186	-0.451564	0.0328969	0.218318	9.1364e-05	0.301591	0.00974419	0.638077	0.0322447	0.335853	0.492921	0.0238988	0.0156322	0.905039	Up in AD	3.38272e-06	0.301591	7.00864e-05	6.91929	7.78197	9.11566	8.00221	7.47314
	PSMB2	sp|P49721|PSB2_HUMAN	Proteasome subunit beta type-2	96	0.0460168	0.118258	0.000290205	0.0755864	0.00011279	0.10286	0.368744	0.0177833	0.180055	0.0497463	0.158891	0.0629851	0.40886	0.0251768	Up in AD	3.39049e-06	0.0629851	7.01266e-05	4.20536	5.45476	4.45576	4.37366	2.66813
	WDR1	sp|O75083|WDR1_HUMAN	WD repeat-containing protein 1	507	0.101721	0.090423	0.126353	0.0565535	3.72831e-05	0.194994	0.196363	0.0460175	0.118951	0.112257	0.00247071	0.118998	0.240459	0.045572	Up in AD	3.4524e-06	0.090423	7.12843e-05	3.63192	4.32105	3.24954	5.10507	2.54974
	EPPK1	sp|P58107|EPIPL_HUMAN	Epiplakin	169	0.125961	0.171305	0.349509	0.0240722	2.92839e-06	0.337609	0.000253478	0.249406	0.392964	0.211778	0.566982	-0.0882599	0.926621	-0.306808	Up in AD	3.49145e-06	0.171305	7.18339e-05	NA	NA	NA	NA	NA
	UBE2I	sp|P63279|UBC9_HUMAN	SUMO-conjugating enzyme UBC9	66	0.00255222	0.101944	0.462473	0.00852784	0.00787667	0.0945519	0.0340879	0.151582	0.00878458	0.144472	0.0397681	0.108152	0.0610246	0.137637	Up in AD	3.49534e-06	0.108152	7.18339e-05	3.57008	4.44184	3.36653	4.33383	2.8922
	NCDN	sp|Q9UBB6|NCDN_HUMAN	Neurochondrin	426	0.00980679	0.0482355	0.000918884	0.0862118	0.508028	-0.000755588	0.0656102	0.0613526	0.510195	-0.0413295	0.00106391	0.159835	0.0414648	0.191336	Up in AD	3.49695e-06	0.0613526	7.18339e-05	2.42898	4.29919	1.55389	0.764645	0.780087
	ILKAP	sp|Q9H0C8|ILKAP_HUMAN	Integrin-linked kinase-associated serine/threonine phosphatase 2C	39	0.0677095	0.0625121	0.0921409	0.0674845	0.000299253	0.13806	0.0872041	0.0870815	0.121485	0.174654	0.0018666	0.181698	0.184595	0.202403	Up in AD	3.51897e-06	0.13806	7.21628e-05	3.08121	3.61676	3.25845	3.89691	1.22039
	PSME2	sp|Q9UL46|PSME2_HUMAN	Proteasome activator complex subunit 2	58	0.0827315	0.181255	0.485263	0.00151712	3.07937e-06	0.2371	0.165265	0.0672305	0.00794403	0.276944	0.0611888	0.183988	0.696876	-0.125699	Up in AD	3.56132e-06	0.181255	7.29069e-05	4.95585	6.00497	3.98369	5.04717	3.43921
	MARCKSL1	sp|P49006|MRP_HUMAN	MARCKS-related protein	94	0.43004	0.0403153	0.351999	0.0413739	0.00220441	0.194167	0.0150661	0.391415	0.0195598	0.239186	0.000867114	0.188473	0.0817797	0.264302	Up in AD	3.58223e-06	0.194167	7.32103e-05	6.01072	5.71164	6.69412	1.9636	2.5438
	PTBP3	sp|O95758|PTBP3_HUMAN	Polypyrimidine tract-binding protein 3	17	0.17285	0.0979744	0.0939664	0.0868284	2.05167e-05	0.301722	0.00495728	0.332911	0.131304	0.205215	0.20766	0.0740889	NA	NA	Up in AD	3.60043e-06	0.151594	7.34573e-05	3.2295	5.08686	3.50281	5.0513	5.48952
	CDKN1B	sp|P46527|CDN1B_HUMAN	Cyclin-dependent kinase inhibitor 1B	49	0.57046	-0.0299941	0.059673	0.125801	0.0109023	0.196333	0.0327767	0.434631	0.000140931	0.506126	0.0653189	0.250216	0.0646912	0.514544	Up in AD	3.68984e-06	0.250216	7.51539e-05	3.73365	4.89177	4.6128	2.80375	3.52485
	HMGB1	sp|P09429|HMGB1_HUMAN	High mobility group protein B1	234	0.571916	-0.0293811	0.038369	0.176546	0.000136441	0.228365	0.0013268	0.647489	0.0178775	0.267513	0.119801	0.19551	0.898332	-0.193343	Up in AD	3.84674e-06	0.19551	7.79864e-05	6.19526	6.63272	6.14409	6.23821	4.3731
	CNDP2	sp|Q96KP4|CNDP2_HUMAN	Cytosolic non-specific dipeptidase	400	0.501184	-0.000273439	0.0955261	0.106887	0.000359677	0.179356	0.00724868	0.392091	0.010749	0.293457	0.00641031	0.175713	0.888755	-0.144444	Up in AD	3.84709e-06	0.175713	7.79864e-05	5.91969	5.60332	6.16303	6.32873	4.90679
	NUBP1	sp|P53384|NUBP1_HUMAN	Cytosolic Fe-S cluster assembly factor NUBP1	27	0.0153846	0.109386	0.0957985	0.0439728	0.00137432	0.18773	0.175936	0.0585647	0.101929	0.251453	0.00343952	0.127356	0.0612105	0.230216	Up in AD	3.84837e-06	0.127356	7.79864e-05	3.38	1.85008	3.02386	4.74418	2.74999
	MAP3K5	sp|Q99683|M3K5_HUMAN	Mitogen-activated protein kinase kinase kinase 5	134	0.0934622	0.146992	0.0741493	0.0606555	0.00330564	0.103319	0.0912121	0.0943083	0.368155	0.0735923	0.000461302	0.222291	0.0217186	0.202789	Up in AD	3.87178e-06	0.103319	7.83285e-05	5.33653	4.69839	2.13982	4.75391	1.2014
	ASAP3	sp|Q8TDY4|ASAP3_HUMAN	Arf-GAP with SH3 domain, ANK repeat and PH domain-containing protein 3	36	0.100327	0.169646	0.0954389	0.0718426	8.5499e-05	0.204235	0.0206414	0.132209	0.177128	0.426912	0.0113215	0.156218	0.231871	0.292119	Up in AD	3.93021e-06	0.169646	7.9377e-05	3.2866	2.67431	2.08243	3.1593	0.860168
	FYCO1	sp|Q9BQS8|FYCO1_HUMAN	FYVE and coiled-coil domain-containing protein 1	94	0.269828	0.0343902	0.286183	0.0194183	4.19997e-07	0.229157	0.298574	0.0413825	0.499227	0.0257431	0.0145298	0.162911	0.112757	0.306278	Up in AD	3.9545e-06	0.0413825	7.97337e-05	2.21338	0.821038	1.75338	1.82111	1.29956
	BOLA2	sp|Q9H3K6|BOLA2_HUMAN	BolA-like protein 2	12	0.22108	0.128264	0.00259938	0.140631	0.0016421	0.157597	0.0466217	0.113413	0.0549723	0.220714	0.0666618	0.106154	0.0496532	0.168498	Up in AD	3.98746e-06	0.140631	8.02636e-05	0.652095	0	0.273032	0.828333	0.521517
	PSAP	sp|P07602|SAP_HUMAN	Prosaposin	283	0.168772	0.0319502	0.0660782	0.063273	0.000233304	0.200223	0.151074	0.12404	0.0155433	0.319878	0.0280494	0.171113	0.0471957	0.168386	Up in AD	4.01941e-06	0.168386	8.07713e-05	8.06231	7.29107	6.51142	7.67792	4.98605
	PAPOLA	sp|P51003|PAPOA_HUMAN	Poly(A) polymerase alpha	45	0.0798402	0.133923	0.0164181	0.0919216	0.00101599	0.142023	0.0253782	0.167756	0.294713	0.159599	0.00864667	0.247382	0.0951698	0.122294	Up in AD	4.06126e-06	0.142023	8.14761e-05	6.12701	6.86185	5.94039	6.92842	4.4737
	RBPJ	sp|Q06330|SUH_HUMAN	Recombining binding protein suppressor of hairless	18	0.434693	0.0252176	0.0339797	0.15777	0.00647321	0.205459	0.00583144	0.372303	NA	NA	0.00066441	0.235304	NA	NA	Up in AD	4.16103e-06	0.205459	8.33386e-05	4.89245	5.92136	6.21771	6.07567	1.69315
	PYCARD	sp|Q9ULZ3|ASC_HUMAN	Apoptosis-associated speck-like protein containing a CARD	20	0.089034	0.303727	0.0120161	0.182988	0.000139239	0.2706	0.0258351	0.376053	0.0799139	0.299074	0.095448	0.239299	0.293685	0.0652978	Up in AD	4.22338e-06	0.2706	8.44465e-05	0.17614	0	0.935314	2.26609	0.788658
	PXDC1	sp|Q5TGL8|PXDC1_HUMAN	PX domain-containing protein 1	9	0.00888256	0.479947	0.000792509	0.229953	NA	NA	0.0270317	0.20018	NA	NA	0.0150058	0.316327	NA	NA	Up in AD	4.23579e-06	0.27314	8.4554e-05	1.58546	0.421268	1.21544	2.95155	1.8302
	NR2C2	sp|P49116|NR2C2_HUMAN	Nuclear receptor subfamily 2 group C member 2	32	0.212854	0.0590938	0.386645	0.0101745	0.0133657	0.0891428	0.0702344	0.0898822	NA	NA	0.000351021	0.188136	0.00205274	0.502293	Up in AD	4.26444e-06	0.0895125	8.49847e-05	4.14387	5.4294	3.82386	4.41797	2.95474
	EPB41	sp|P11171-2|41_HUMAN	Isoform 2 of Protein 4.1	132	0.0250057	0.211129	0.239156	0.024211	NA	NA	0.0897243	0.0809938	0.201652	0.165401	0.000638304	0.22706	0.000819046	0.723377	Up in AD	4.31939e-06	0.188265	8.59372e-05	3.26345	3.85243	1.92298	5.39544	3.18222
	CEP63	sp|Q96MT8-3|CEP63_HUMAN	Isoform 3 of Centrosomal protein of 63 kDa	25	0.000348081	1.11109	0.000464653	0.585208	NA	NA	0.0623798	0.143781	NA	NA	0.064446	0.21948	0.603884	-0.0641221	Up in AD	4.36557e-06	0.21948	8.66012e-05	3.97276	4.93848	3.61013	4.41483	0.979113
	PAIP2B	sp|Q9ULR5|PAI2B_HUMAN	Polyadenylate-binding protein-interacting protein 2B	1	0.0895154	0.24631	NA	NA	NA	NA	0.000339226	0.573883	NA	NA	0.000839326	0.403369	NA	NA	Up in AD	4.36717e-06	0.403369	8.66012e-05	3.57455	2.32241	6.70052	1.23035	0.951644
	GRN	sp|P28799|GRN_HUMAN	Granulins	14	0.186444	0.120755	0.564885	-0.0217559	6.27895e-06	0.39044	0.000643566	0.494463	NA	NA	NA	NA	0.930831	-0.513186	Up in AD	4.39767e-06	0.120755	8.70622e-05	2.71139	0	2.21303	4.22964	2.56986
	RND2	sp|P52198|RND2_HUMAN	Rho-related GTP-binding protein RhoN	9	0.105016	0.299151	0.0374757	0.213808	0.000308394	0.342726	0.0203912	0.554574	NA	NA	0.0166103	0.198537	NA	NA	Up in AD	4.53387e-06	0.299151	8.9611e-05	2.076	2.46168	1.42086	0.361114	1.11042
	SORBS3	sp|O60504|VINEX_HUMAN	Vinexin	83	0.150747	0.0598221	0.774168	-0.0304702	0.000155426	0.268917	0.387625	0.0156442	0.021272	0.248347	0.00375453	0.231548	0.0171547	0.298786	Up in AD	4.60265e-06	0.231548	9.0821e-05	3.65217	2.25929	1.4126	1.67494	3.1305
	GLUD1	sp|P00367|DHE3_HUMAN	Glutamate dehydrogenase 1, mitochondrial	1344	0.134682	0.120808	0.114617	0.055934	0.000177295	0.162048	0.148083	0.081446	0.00935624	0.166269	0.00275781	0.180912	0.936725	-0.178921	Up in AD	4.66269e-06	0.120808	9.18549e-05	9.45267	6.9533	5.9787	5.46626	4.79492
	NFKB1	sp|P19838|NFKB1_HUMAN	Nuclear factor NF-kappa-B p105 subunit	55	0.368658	0.0402658	0.0222914	0.0852722	0.00127252	0.171703	0.00244198	0.309736	0.452888	0.0932762	0.0379117	0.136088	0.0224398	0.349987	Up in AD	4.6786e-06	0.136088	9.1943e-05	3.71198	4.60422	3.56648	6.88052	2.35105
	SPG21	sp|Q9NZD8|SPG21_HUMAN	Maspardin	19	0.133943	0.0629403	0.183895	0.0407295	9.85515e-05	0.17795	0.139075	0.0806076	0.271696	0.199655	0.0631957	0.092541	0.00170206	0.280838	Up in AD	4.68865e-06	0.092541	9.1943e-05	4.54509	4.50366	4.20235	4.13314	3.00563
	IFI35	sp|P80217|IN35_HUMAN	Interferon-induced 35 kDa protein	15	0.0538433	0.257154	0.01517	0.122525	1.91351e-05	0.328597	0.0304207	0.211658	NA	NA	0.523215	-0.0294565	0.252113	0.191008	Up in AD	4.69011e-06	0.201333	9.1943e-05	1.20728	0	0.364263	1.23786	2.63726
	BBS2	sp|Q9BXC9|BBS2_HUMAN	Bardet-Biedl syndrome 2 protein	46	0.226356	0.0702871	0.0254294	0.0782029	0.000537803	0.154783	0.0384631	0.250729	0.493198	0.0313687	0.0147233	0.143442	0.0114854	0.40827	Up in AD	4.71221e-06	0.143442	9.22259e-05	7.48576	5.96593	5.44112	4.18322	2.66647
	CC2D1A	sp|Q6P1N0|C2D1A_HUMAN	Coiled-coil and C2 domain-containing protein 1A	158	0.0311588	0.134522	0.00964581	0.0647742	0.168335	0.0331286	0.112918	0.118351	0.108316	0.0924512	0.00215808	0.0829001	0.00765612	0.136934	Up in AD	4.81976e-06	0.0924512	9.41773e-05	1.29667	1.67899	0.90872	0.990636	0.861125
	AKR1C3	sp|P42330|AK1C3_HUMAN	Aldo-keto reductase family 1 member C3	109	0.0795856	0.143126	0.0189429	0.142763	0.000491438	0.405204	0.00138907	0.268393	0.0969949	0.171625	0.197201	0.128667	0.529358	-0.0155812	Up in AD	4.89114e-06	0.143126	9.54169e-05	4.1022	3.84869	1.45475	0.217622	2.72682
	EPS8L2	sp|Q9H6S3|ES8L2_HUMAN	Epidermal growth factor receptor kinase substrate 8-like protein 2	41	0.0834884	0.207486	0.0450079	0.14419	0.00398686	0.1888	0.0071444	0.25148	0.0429493	0.408297	0.00967664	0.25356	0.240722	0.169187	Up in AD	4.99528e-06	0.207486	9.72905e-05	0.622376	0	0	0	1.11377
	TLN1	sp|Q9Y490|TLN1_HUMAN	Talin-1	816	0.15632	0.0941725	0.125706	0.0247918	0.000102008	0.256815	0.38755	0.0193511	0.0231668	0.174422	0.0032803	0.202983	0.186814	0.0959654	Up in AD	5.11059e-06	0.0959654	9.93753e-05	3.28118	2.67311	3.27743	5.70441	2.79927
	RRAGB	sp|Q5VZM2|RRAGB_HUMAN	Ras-related GTP-binding protein B	53	0.0524909	0.0631818	0.550528	-0.00641996	0.00328605	0.0978126	0.427685	0.00722117	0.440972	0.0616177	1.13405e-05	0.20256	0.0545223	0.643518	Up in AD	5.12658e-06	0.0631818	9.95252e-05	4.58794	5.93662	4.18228	5.0145	0.878758
	ZAK	sp|Q9NYL2-2|MLTK_HUMAN	Isoform 2 of Mitogen-activated protein kinase kinase kinase MLT	41	0.00519897	0.161456	0.396402	0.0141904	NA	NA	0.000457632	0.289637	0.507018	-0.113755	0.000774086	0.386127	0.190115	0.215891	Up in AD	5.14083e-06	0.188673	9.96409e-05	NA	NA	NA	NA	NA
	RRAGA	sp|Q7L523|RRAGA_HUMAN	Ras-related GTP-binding protein A	52	0.0282638	0.0801372	0.324637	0.0234644	0.000497382	0.131429	0.261545	0.0280392	0.431936	0.0741904	9.1262e-05	0.184906	0.236886	0.334159	Up in AD	5.1525e-06	0.0801372	9.97062e-05	5.73116	6.93248	5.50429	5.57702	4.33116
	RDX	sp|P35241|RADI_HUMAN	Radixin	358	0.632525	-0.0579972	0.0158548	0.195234	1.33878e-05	0.336463	0.0176237	0.522414	0.0526441	0.345731	0.167566	0.152617	0.539447	-0.0088557	Up in AD	5.19317e-06	0.195234	0.000100309	6.22171	5.73518	6.65888	6.36018	3.34456
	GOLIM4	sp|O00461|GOLI4_HUMAN	Golgi integral membrane protein 4	36	0.0667526	0.156041	0.692762	-0.0125937	7.54195e-06	0.307452	0.4493	0.0104479	0.0884454	0.231967	0.064171	0.132482	0.0126829	0.319482	Up in AD	5.20034e-06	0.156041	0.000100309	5.46518	3.74206	2.98684	3.05515	2.28058
	ADK	sp|P55263|ADK_HUMAN	Adenosine kinase	121	0.0800637	0.108911	0.0342035	0.0603695	0.000611715	0.135219	0.176264	0.072558	0.00142428	0.242559	0.100759	0.0630791	0.275926	0.0412647	Up in AD	5.34662e-06	0.072558	0.000102965	3.98773	4.9754	2.82476	4.16593	2.56994
	FARP2	sp|O94887|FARP2_HUMAN	FERM, RhoGEF and pleckstrin domain-containing protein 2	60	0.134062	0.0739904	0.0126533	0.0671615	7.7138e-05	0.183207	0.469884	0.00400699	0.456062	0.110799	0.00196916	0.218392	0.218121	0.121136	Up in AD	5.47053e-06	0.110799	0.000105183	3.39028	4.13268	4.14903	4.37987	3.49279
	SLC43A3	sp|Q8NBI5|S43A3_HUMAN	Solute carrier family 43 member 3	3	0.0113809	0.39591	0.0664153	0.100771	0.000767063	0.351067	0.043801	0.257077	0.500062	-0.0185618	0.00603823	0.401947	NA	NA	Up in AD	5.50455e-06	0.304072	0.000105668	3.18248	1.69379	2.46164	5.04348	2.92065
	CTNNA1	sp|P35221|CTNA1_HUMAN	Catenin alpha-1	217	0.195441	0.0467657	0.516262	-0.0012473	5.0756e-07	0.259422	0.231993	0.0462872	0.078286	0.180135	0.0850867	0.132885	0.157089	0.168466	Up in AD	5.6061e-06	0.132885	0.000107446	6.40027	6.04617	6.5086	6.92359	4.37124
	FAM129B	sp|Q96TA1|NIBL1_HUMAN	Niban-like protein 1	72	0.0249092	0.244802	0.281253	0.0185168	0.000607136	0.23755	0.0085275	0.249115	0.431751	0.0676606	0.00836863	0.179509	0.0968328	0.249058	Up in AD	5.69587e-06	0.23755	0.000108992	0.794164	0	0.21965	0.90915	0.803875
	GALM	sp|Q96C23|GALM_HUMAN	Aldose 1-epimerase	66	0.00919041	0.30003	0.247393	0.0982562	0.00680868	0.208968	0.00600466	0.2761	0.0258718	0.338959	0.0531181	0.18148	0.100196	0.304125	Up in AD	5.73364e-06	0.2761	0.000109541	2.17309	2.61268	1.20755	1.63528	0.574638
	GBP2	sp|P32456|GBP2_HUMAN	Guanylate-binding protein 2	32	0.0686335	0.370807	0.0507405	0.234124	1.92183e-05	0.427162	0.00157468	0.670773	0.552917	-0.171809	0.503228	-0.0215168	0.43877	0.0296543	Up in AD	5.75679e-06	0.234124	0.000109808	1.81753	2.70688	1.89573	7.6856	2.53448
	GBP1	sp|P32455|GBP1_HUMAN	Guanylate-binding protein 1	52	0.196055	0.137138	0.351921	0.0318022	5.94595e-06	0.566416	0.0048335	0.568414	0.521138	-0.0739197	0.287681	0.269927	0.0436112	0.200683	Up in AD	5.79073e-06	0.200683	0.000110227	2.92048	1.6523	1.35243	4.76203	3.58547
	QPRT	sp|Q15274|NADC_HUMAN	Nicotinate-nucleotide pyrophosphorylase [carboxylating]	48	0.124936	0.23007	0.01249	0.26003	0.00219483	0.266762	0.0293021	0.243244	0.0517963	0.41612	0.00634424	0.305052	0.393691	0.059091	Up in AD	5.79706e-06	0.26003	0.000110227	2.73102	2.70687	1.57222	3.03551	0.752761
	LAMP1	sp|P11279|LAMP1_HUMAN	Lysosome-associated membrane glycoprotein 1	68	0.686477	-0.0591235	0.00333822	0.139994	0.00189425	0.166067	0.00525579	0.52793	0.0199986	0.315532	0.499046	0.00645238	0.0572422	0.209069	Up in AD	5.81448e-06	0.166067	0.000110383	5.46805	3.96202	5.43339	5.45024	3.17191
	RCC2	sp|Q9P258|RCC2_HUMAN	Protein RCC2	71	0.237373	0.0821449	0.182279	0.0437208	0.000522472	0.178242	0.0154184	0.142589	0.0250857	0.175395	0.0274427	0.118005	0.0552777	0.158353	Up in AD	5.89357e-06	0.142589	0.000111708	2.54746	2.11797	2.41754	4.73622	1.33788
	KCTD12	sp|Q96CX2|KCD12_HUMAN	BTB/POZ domain-containing protein KCTD12	141	0.0489888	0.179514	0.00222628	0.0905806	0.000514347	0.163082	0.0540343	0.11973	0.0383914	0.162348	0.154924	0.0772592	0.743641	-0.0608845	Up in AD	5.9424e-06	0.11973	0.000112456	2.81938	4.91459	3.38014	7.79789	3.52818
	PTTG1IP	sp|P53801|PTTG_HUMAN	Pituitary tumor-transforming gene 1 protein-interacting protein	5	0.0817725	0.223752	NA	NA	NA	NA	0.00076734	0.717709	NA	NA	0.000583104	0.453172	NA	NA	Up in AD	6.02723e-06	0.453172	0.000113882	5.69857	4.21096	4.412	5.43724	4.26825
	DPCD	sp|Q9BVM2|DPCD_HUMAN	Protein DPCD	26	0.206969	0.0569939	0.0147429	0.110847	0.00133172	0.154305	0.342336	0.0240106	0.468404	0.0914948	0.00544838	0.140004	0.00388013	0.376371	Up in AD	6.06792e-06	0.110847	0.000114471	2.61944	3.42547	1.77987	1.6883	1.38741
	PTAR1	sp|Q7Z6K3|PTAR1_HUMAN	Protein prenyltransferase alpha subunit repeat-containing protein 1	32	0.175133	0.0418057	0.853037	-0.046471	0.00172076	0.160604	0.0565446	0.160777	0.0235777	0.287668	0.00273692	0.234719	0.014771	0.183134	Up in AD	6.09525e-06	0.160777	0.000114807	6.39671	3.86456	3.99723	4.15736	3.58361
	RANBP2	sp|P49792|RBP2_HUMAN	E3 SUMO-protein ligase RanBP2	361	0.0597976	0.0883326	0.142812	0.0255051	0.000418947	0.0919677	0.113648	0.0448166	0.467808	0.0258156	0.100327	0.0822809	0.000728293	0.304835	Up in AD	6.10982e-06	0.0822809	0.000114901	4.06182	5.41368	3.84519	7.45793	2.06972
	AKR1C4	sp|P17516|AK1C4_HUMAN	Aldo-keto reductase family 1 member C4	28	0.135391	0.138153	0.00126676	0.267327	0.000218415	0.550708	NA	NA	NA	NA	NA	NA	NA	NA	Up in AD	6.15488e-06	0.267327	0.000115561	0.330216	0.81096	0.0336311	0.304729	0
	EIF4A1	sp|P60842|IF4A1_HUMAN	Eukaryotic initiation factor 4A-I	210	0.0196024	0.0703469	0.0179761	0.0398372	0.000150947	0.0805941	0.354524	0.0150813	0.337091	0.073965	0.729216	-0.0501234	0.00303301	0.320694	Up in AD	6.16416e-06	0.0703469	0.000115561	5.52267	5.99116	5.24387	7.73074	3.98921
	PCYT1A	sp|P49585|PCY1A_HUMAN	Choline-phosphate cytidylyltransferase A	50	0.153017	0.073104	0.37004	0.0116759	0.000561249	0.127797	0.0608467	0.0769158	0.00118679	0.237597	0.124515	0.103178	0.0493254	0.245821	Up in AD	6.1762e-06	0.103178	0.000115606	4.17239	4.35979	3.1552	4.64621	2.55616
	ADSL	sp|P30566|PUR8_HUMAN	Adenylosuccinate lyase	53	0.00793291	0.142954	0.0771886	0.0686579	0.00137171	0.126343	0.0222377	0.109143	0.337509	0.141816	0.0277599	0.133374	0.0808758	0.10459	Up in AD	6.19607e-06	0.126343	0.000115798	3.38986	4.59517	2.93092	3.61159	1.24627
	PRKAR1A	sp|P10644|KAP0_HUMAN	cAMP-dependent protein kinase type I-alpha regulatory subunit	232	0.545699	-0.0115597	0.0221496	0.147014	0.000229886	0.212687	0.0123874	0.413826	0.218122	0.147247	0.0115074	0.253664	0.164605	0.0750327	Up in AD	6.21891e-06	0.147247	0.000116045	6.06302	7.74072	6.2068	6.29611	4.17709
	SNTB1	sp|Q13884|SNTB1_HUMAN	Beta-1-syntrophin	116	0.225726	0.04764	0.352079	0.0231985	0.000247471	0.335287	0.108845	0.070805	0.0121182	0.280863	0.00138308	0.322135	0.398755	0.0402368	Up in AD	6.24789e-06	0.070805	0.000116405	2.19277	0.129638	0.0850753	0.279706	0.998547
	DFFA	sp|O00273|DFFA_HUMAN	DNA fragmentation factor subunit alpha	72	0.411406	0.0159049	0.0513949	0.0855866	0.000853628	0.156728	0.0142249	0.194416	0.00937934	0.297799	0.0083517	0.21034	0.713677	-0.0599904	Up in AD	6.26352e-06	0.156728	0.000116515	2.77675	2.74987	2.13302	1.9198	1.37615
	IPO8	sp|O15397|IPO8_HUMAN	Importin-8	38	0.159344	0.0672851	0.61638	-0.0171511	3.04767e-07	0.269163	0.173942	0.0355382	0.638776	-0.325058	0.487005	0.00767475	0.0089677	0.55453	Up in AD	6.32118e-06	0.0355382	0.000117406	4.28406	4.04051	3.49187	4.23512	3.14219
	LIN7C	sp|Q9NUP9|LIN7C_HUMAN	Protein lin-7 homolog C	123	0.103328	0.0838287	0.20644	0.0272926	0.107929	0.0447181	0.209882	0.0317426	0.0026229	0.233044	0.000756004	0.144582	0.015564	0.170607	Up in AD	6.45073e-06	0.0838287	0.000119627	3.92041	4.59713	3.09111	3.20528	1.55693
	TCHP	sp|Q9BT92|TCHP_HUMAN	Trichoplein keratin filament-binding protein	12	0.0093277	0.414669	0.0264345	0.125626	0.0276112	0.142469	0.000694001	0.378488	NA	NA	NA	NA	NA	NA	Up in AD	6.51148e-06	0.260479	0.000120568	2.37736	3.48241	2.01621	1.87366	0.5104
	LIMS1	sp|P48059-3|LIMS1_HUMAN	Isoform 3 of LIM and senescent cell antigen-like-containing domain protein 1	82	0.0432731	0.171075	0.0669563	0.0513281	NA	NA	0.0277643	0.147636	0.0735463	0.207756	1.79216e-05	0.318403	0.919087	-0.307404	Up in AD	6.65964e-06	0.159356	0.000123121	3.82797	3.7156	3.13772	7.3587	3.0073
	ITGB4	sp|P16144-3|ITB4_HUMAN	Isoform Beta-4B of Integrin beta-4	179	0.05008	0.223893	0.352332	0.0136534	NA	NA	0.00154015	0.229259	0.0113946	0.301273	0.00163151	0.398691	0.202364	0.139646	Up in AD	6.91773e-06	0.226576	0.000127696	2.33724	0	0.318467	0	0.036388
	MEGF9	sp|Q9H1U4|MEGF9_HUMAN	Multiple epidermal growth factor-like domains protein 9	41	0.0211988	0.213206	0.00839824	0.135406	0.0294625	0.0772426	0.100037	0.089113	0.0168722	0.191664	0.00906576	0.236538	0.204638	0.0918115	Up in AD	6.94881e-06	0.135406	0.000128073	4.75735	4.11557	3.96739	2.13256	0.585787
	BLVRA	sp|P53004|BIEA_HUMAN	Biliverdin reductase A	152	0.00458814	0.134084	0.00097278	0.0889547	0.0296609	0.060065	0.162931	0.0712378	0.19892	0.0995308	0.00383983	0.198474	0.999785	-0.37437	Up in AD	6.96412e-06	0.0889547	0.000128159	3.96546	5.02918	2.57135	1.7304	1.10689
	STK33	sp|Q9BYT3|STK33_HUMAN	Serine/threonine-protein kinase 33	23	0.0283192	0.374089	0.00613562	0.152424	0.00922206	0.254811	0.00904749	0.262771	NA	NA	0.0351835	0.203344	0.203542	0.0757023	Up in AD	7.00278e-06	0.229078	0.000128673	4.29368	3.12557	1.98983	2.24681	1.55752
	NFYB	sp|P25208|NFYB_HUMAN	Nuclear transcription factor Y subunit beta	3	0.270697	0.0213534	NA	NA	0.000151567	0.205857	0.0292963	0.175806	NA	NA	0.00432735	0.346831	NA	NA	Up in AD	7.06678e-06	0.190831	0.000129651	2.63996	4.21758	3.48984	2.46102	2.0204
	HADHA	sp|P40939|ECHA_HUMAN	Trifunctional enzyme subunit alpha, mitochondrial	828	0.303893	0.0473915	0.0420806	0.071272	4.25145e-05	0.260716	0.0607774	0.222383	0.0625428	0.149459	0.0554542	0.104969	0.146948	0.0831305	Up in AD	7.08391e-06	0.104969	0.000129767	6.26315	4.83972	5.18233	5.59349	3.5993
	MTHFD1	sp|P11586|C1TC_HUMAN	C-1-tetrahydrofolate synthase, cytoplasmic	390	0.0166417	0.0994617	0.129346	0.0397232	3.18925e-06	0.167059	0.584728	-0.0125719	0.335007	0.0761392	0.0539023	0.31772	0.237039	0.110802	Up in AD	7.19416e-06	0.0994617	0.000131586	4.87557	4.8011	3.86254	3.6939	1.95503
	UPF3B	sp|Q9BZI7|REN3B_HUMAN	Regulator of nonsense transcripts 3B	53	0.0293442	0.256533	0.030925	0.0977101	0.124913	0.0514148	0.0398433	0.109439	0.472942	0.0558825	0.00668335	0.232796	0.00124992	0.495999	Up in AD	7.40621e-06	0.109439	0.000135259	2.65324	4.66901	2.44268	3.28573	0.563191
	CIAO1	sp|O76071|CIAO1_HUMAN	Probable cytosolic iron-sulfur protein assembly protein CIAO1	51	0.0958954	0.0855223	0.574588	-0.0101655	0.000378619	0.106818	0.128883	0.0743012	0.53535	-0.0478831	1.32041e-05	0.291473	0.96052	-0.449911	Up in AD	7.53757e-06	0.0743012	0.000137385	3.24398	3.72763	2.61503	3.05738	1.89568
	POLDIP3	sp|Q9BY77|PDIP3_HUMAN	Polymerase delta-interacting protein 3	46	0.112442	0.128512	0.261273	0.0295176	0.000547501	0.183587	0.453634	0.00699253	0.0758323	0.260768	0.19191	0.130086	0.00017216	0.505657	Up in AD	7.54546e-06	0.130086	0.000137385	3.76997	3.59518	3.43018	3.63138	3.91606
	MRE11	sp|P49959|MRE11_HUMAN	Double-strand break repair protein MRE11	65	0.451643	0.0142937	0.0194323	0.088482	3.09863e-05	0.207033	0.020877	0.206497	NA	NA	NA	NA	NA	NA	Up in AD	7.61359e-06	0.14749	0.000138415	3.00565	3.89392	2.53489	3.99885	0.851388
	AIP	sp|O00170|AIP_HUMAN	AH receptor-interacting protein	118	0.240106	0.0615865	0.163084	0.0192848	0.0311997	0.0720921	0.0617074	0.0671495	0.00285576	0.152066	0.0254476	0.0821028	0.00342294	0.169167	Up in AD	7.69479e-06	0.0720921	0.000139509	1.4313	0.9194	1.47918	1.03465	1.67462
	CYP20A1	sp|Q6UW02|CP20A_HUMAN	Cytochrome P450 20A1	36	0.0396803	0.146012	0.0171848	0.117195	0.000790812	0.398564	0.025191	0.271409	NA	NA	0.0197939	0.179858	0.435407	0.0284683	Up in AD	7.70247e-06	0.162935	0.000139509	3.3381	3.5181	3.21558	4.27652	2.9931
	VPS41	sp|P49754|VPS41_HUMAN	Vacuolar protein sorting-associated protein 41 homolog	88	0.004859	0.0927412	0.0536478	0.0418855	0.00738708	0.065894	0.704692	-0.0233418	0.146398	0.127373	0.0053284	0.0881897	0.0177898	0.145751	Up in AD	7.71938e-06	0.0881897	0.000139509	5.57432	6.4103	4.76017	5.29966	1.80849
	BBS5	sp|Q8N3I7|BBS5_HUMAN	Bardet-Biedl syndrome 5 protein	9	0.00378764	0.164997	0.0252224	0.082313	0.0433778	0.148174	0.0525281	0.141361	0.191546	0.266849	0.00154493	0.174199	0.29237	0.0802102	Up in AD	7.72016e-06	0.148174	0.000139509	1.85564	2.12625	0.67176	2.00457	0.636053
	TBC1D2B	sp|Q9UPU7|TBD2B_HUMAN	TBC1 domain family member 2B	53	0.0610165	0.12678	0.0437412	0.0484646	8.07615e-05	0.208042	0.795976	-0.0201838	NA	NA	0.00116	0.151134	0.596121	-0.0853035	Up in AD	7.78392e-06	0.0876224	0.000140449	3.06114	4.20326	1.40578	4.01874	1.43427
	TMEFF2	sp|Q9UIK5|TEFF2_HUMAN	Tomoregulin-2	13	0.030799	0.137315	0.0167429	0.207315	0.0282604	0.122105	0.0640795	0.168233	0.295421	0.1045	0.000290449	0.420521	0.242858	0.238922	Up in AD	7.91658e-06	0.168233	0.000142629	1.64188	6.93138	6.23177	0.58823	0.391058
	LBR	sp|Q14739|LBR_HUMAN	Lamin-B receptor	16	0.263144	0.105257	0.184263	0.0804051	0.00219393	0.174952	0.00184599	0.357856	0.410083	0.158098	0.00504162	0.185228	0.0485871	0.399669	Up in AD	7.99987e-06	0.174952	0.000143914	3.27	3.79987	3.50348	4.51595	2.46137
	HMGA1	sp|P17096|HMGA1_HUMAN	High mobility group protein HMG-I/HMG-Y	24	0.0401037	0.298874	0.508215	-0.00209005	0.0126504	0.148603	0.00336328	0.666885	0.000426557	0.465848	0.0558294	0.214059	0.96505	-0.184191	Up in AD	8.06297e-06	0.214059	0.000144832	1.19868	0.365185	1.19045	2.69319	2.06868
	PNP	sp|P00491|PNPH_HUMAN	Purine nucleoside phosphorylase	117	0.115742	0.121162	0.262082	0.0336752	1.07099e-05	0.273024	0.0314812	0.154358	0.0634492	0.194301	0.200847	0.0787984	0.153451	0.119619	Up in AD	8.08488e-06	0.121162	0.000145009	5.0314	3.80219	3.24253	7.25421	4.13009
	ANKRD35	sp|Q8N283|ANR35_HUMAN	Ankyrin repeat domain-containing protein 35	38	0.210642	0.133935	0.0250617	0.114316	0.000200972	0.247991	0.00087759	0.244163	0.270015	0.299591	0.15398	0.167834	0.541992	-0.04842	Up in AD	8.38777e-06	0.167834	0.000150156	1.28885	1.36742	0.372697	0.111193	0.160636
	MYLK	sp|Q15746|MYLK_HUMAN	Myosin light chain kinase, smooth muscle	205	0.645076	-0.0397166	0.468184	0.00514949	5.8193e-06	0.384187	0.0193387	0.303019	0.0292462	0.223416	0.0260441	0.187214	0.811585	-0.0628892	Up in AD	8.39682e-06	0.187214	0.000150156	5.14411	3.43069	4.14568	1.62793	3.00095
	SPARC	sp|P09486|SPRC_HUMAN	SPARC	24	0.13678	0.207109	0.0926343	0.153354	0.000905024	0.454306	0.0258531	0.406701	0.0228483	0.367471	0.0359822	0.213363	0.0873346	0.390513	Up in AD	8.48116e-06	0.367471	0.000151438	5.334	4.62543	6.11189	2.03272	7.2877
	VAMP5	sp|O95183|VAMP5_HUMAN	Vesicle-associated membrane protein 5	8	0.216481	0.0519829	0.388638	0.0189994	0.000264482	0.31387	0.0142813	0.329974	0.0549525	0.278985	0.00700288	0.226779	0.174995	0.380924	Up in AD	8.5161e-06	0.278985	0.000151837	2.14276	0	0.683651	1.30316	3.99977
	NOG	sp|Q13253|NOGG_HUMAN	Noggin	7	0.0367478	1.172	NA	NA	NA	NA	0.000708151	0.928037	NA	NA	0.00208893	0.813901	NA	NA	Up in AD	8.56902e-06	0.928037	0.000152554	0.682092	1.5228	0.092687	0.0250981	0
	NPEPPS	sp|P55786|PSA_HUMAN	Puromycin-sensitive aminopeptidase	614	0.00855748	0.105494	0.000624694	0.0642565	0.00675563	0.0620318	0.796738	-0.0497231	0.0500104	0.0790314	0.0244779	0.0607547	0.624737	-0.0219339	Up in AD	8.7002e-06	0.0620318	0.00015466	5.80846	6.52493	4.40921	5.38347	2.60508
	ASCC3	sp|Q8N3C0|ASCC3_HUMAN	Activating signal cointegrator 1 complex subunit 3	119	0.373006	0.0404797	0.128712	0.0305318	3.54316e-06	0.200212	0.273521	0.0539194	0.0389718	0.283829	0.388378	0.0317822	0.031729	0.347011	Up in AD	8.80303e-06	0.0539194	0.000156257	3.42708	4.27901	3.03251	4.14751	2.21438
	TRIM56	sp|Q9BRZ2|TRI56_HUMAN	E3 ubiquitin-protein ligase TRIM56	41	0.190682	0.0959259	0.175417	0.04608	9.2162e-05	0.179652	0.408705	0.0241909	0.0403567	0.297245	0.00275047	0.23279	NA	NA	Up in AD	8.86594e-06	0.137789	0.000157142	2.65966	0.376246	2.66465	3.19285	1.9034
	PDE4DIP	tr|A0A075B749|A0A075B749_HUMAN	Myomegalin	127	0.0206316	0.223599	0.0295089	0.0688953	NA	NA	NA	NA	0.535931	-0.231051	0.00065772	0.273193	0.00436364	0.260489	Up in AD	8.91289e-06	0.223599	0.000157741	8.01544	8.48994	6.04381	7.17768	3.92913
	TRPM4	sp|Q8TD43|TRPM4_HUMAN	Transient receptor potential cation channel subfamily M member 4	39	0.00120473	0.343066	0.0895311	0.0818507	0.0609096	0.137858	0.119683	0.0711988	0.492964	0.0606402	0.000365756	0.273133	NA	NA	Up in AD	8.96208e-06	0.109855	0.000158378	1.51354	2.43227	0.610111	2.67449	0.215936
	IFI30	sp|P13284|GILT_HUMAN	Gamma-interferon-inducible lysosomal thiol reductase	6	0.0311809	0.623695	0.107965	0.150824	0.00141729	0.403806	0.0260787	0.210744	NA	NA	0.00708809	0.408958	0.162784	0.724044	Up in AD	9.05167e-06	0.406382	0.000159693	1.00989	1.97319	2.28566	5.78895	1.07259
	HADHB	sp|P55084|ECHB_HUMAN	Trifunctional enzyme subunit beta, mitochondrial	400	0.361198	0.0340005	0.180747	0.0306708	0.000121503	0.238139	0.0112674	0.305409	0.0102041	0.21912	0.0883045	0.105876	0.28819	0.0609863	Up in AD	9.06304e-06	0.105876	0.000159693	6.9711	5.04758	5.18431	5.54513	3.12762
	MID1IP1	sp|Q9NPA3|M1IP1_HUMAN	Mid1-interacting protein 1	21	0.244179	0.227524	0.00409135	0.336108	0.0460298	0.172394	0.0019346	0.641331	NA	NA	0.542801	-0.0404697	0.00298499	0.87097	Up in AD	9.08027e-06	0.281816	0.000159762	2.40585	1.88017	2.95193	1.03764	0.31129
	PI16	sp|Q6UXB8|PI16_HUMAN	Peptidase inhibitor 16	21	0.0739267	0.320244	0.0137335	0.44991	0.000852856	0.594867	0.0103484	1.09427	0.0318578	0.824048	0.109089	0.18686	0.763877	-0.316654	Up in AD	9.23565e-06	0.44991	0.000162259	1.02439	0.310708	0.540779	0.0226449	0
	NXT1	sp|Q9UKK6|NXT1_HUMAN	NTF2-related export protein 1	5	0.0191912	0.158506	0.748111	-0.0213127	NA	NA	0.00102203	0.237651	NA	NA	0.000496487	0.498349	NA	NA	Up in AD	9.41033e-06	0.198078	0.000165086	2.03496	2.15553	2.03584	2.94118	1.4178
	RLBP1	sp|P12271|RLBP1_HUMAN	Retinaldehyde-binding protein 1	47	0.0537884	0.31027	0.323231	0.0659991	0.00342989	0.259452	0.0341687	0.266916	0.443623	0.103664	0.000154398	0.601068	0.180057	0.292406	Up in AD	9.63208e-06	0.266916	0.00016873	4.20259	0.838971	1.39612	0.19163	0.213337
	FAM114A2	sp|Q9NRY5|F1142_HUMAN	Protein FAM114A2	89	0.076525	0.0858305	0.095528	0.0539804	0.120292	0.032481	0.40653	0.011979	0.604276	-0.071413	1.61393e-05	0.154792	0.0074121	0.157862	Up in AD	9.8407e-06	0.0539804	0.000172133	2.97128	3.68606	2.07023	2.79133	2.18289
	GNAQ	sp|P50148|GNAQ_HUMAN	Guanine nucleotide-binding protein G(q) subunit alpha	252	0.374836	0.0227521	0.229987	0.02357	0.0273475	0.0479719	0.0213788	0.134625	0.0182817	0.39957	0.000316257	0.12995	0.0925603	0.106463	Up in AD	1.01687e-05	0.106463	0.000177613	6.09629	5.71913	4.55698	5.89498	2.62227
	WDR82	sp|Q6UXN9|WDR82_HUMAN	WD repeat-containing protein 82	45	0.114012	0.0916032	0.0666718	0.0423374	0.0452163	0.0708341	0.0262974	0.176987	0.352515	0.0547648	0.00127176	0.151684	0.00703266	0.323711	Up in AD	1.06056e-05	0.0916032	0.000184825	3.37214	4.63587	2.97596	4.18219	2.0671
	MITD1	sp|Q8WV92|MITD1_HUMAN	MIT domain-containing protein 1	2	0.00961284	0.782326	0.0124277	0.240538	NA	NA	0.000579138	1.22682	NA	NA	NA	NA	NA	NA	Up in AD	1.06124e-05	0.782326	0.000184825	3.57732	4.75768	3.70223	3.86117	2.36638
	THSD7A	sp|Q9UPZ6|THS7A_HUMAN	Thrombospondin type-1 domain-containing protein 7A	116	0.0369646	0.366329	0.149786	0.0990132	0.0213795	0.129384	0.189566	0.18027	0.20292	0.176464	0.000266246	0.30055	0.0236449	0.27164	Up in AD	1.06534e-05	0.18027	0.000185271	2.39406	5.28382	1.08091	0.138153	0.686991
	PEG10	tr|A0A087WX23|A0A087WX23_HUMAN	Retrotransposon-derived protein PEG10	37	0.000299352	0.328888	0.00555497	0.144465	NA	NA	NA	NA	0.52241	-0.198547	0.116519	0.132966	0.0115806	0.805255	Up in AD	1.0707e-05	0.144465	0.000185846	4.10515	6.62998	3.74855	0.615813	0.935197
	FAM107A	sp|O95990-4|F107A_HUMAN	Isoform 4 of Protein FAM107A	26	0.443167	0.0382566	0.277111	0.060825	NA	NA	0.18425	0.203363	0.00267362	0.699667	0.000226933	0.921632	0.0129525	1.43238	Up in AD	1.07174e-05	0.451515	0.000185846	8.58941	6.08016	4.0536	2.39721	5.65039
	DIDO1	sp|Q9BTC0|DIDO1_HUMAN	Death-inducer obliterator 1	70	0.0411831	0.148848	0.274217	0.0181088	0.0277361	0.102756	0.00417802	0.247191	0.347965	0.247621	0.00426275	0.196667	0.0149331	0.783183	Up in AD	1.07447e-05	0.196667	0.00018605	3.48968	3.74987	3.42513	3.97444	2.11808
	NRIP2	sp|Q9BQI9|NRIP2_HUMAN	Nuclear receptor-interacting protein 2	25	0.116483	0.31323	0.00675116	0.301702	0.152975	0.0854728	0.0605723	0.209814	0.04718	0.385694	0.00797464	0.286344	0.010816	0.81946	Up in AD	1.09329e-05	0.301702	0.000189038	1.24626	2.16995	2.04971	1.07652	1.20753
	KLC4	sp|Q9NSK0|KLC4_HUMAN	Kinesin light chain 4	129	0.796205	-0.0664984	0.483745	0.00134879	0.00263185	0.0914833	0.127369	0.0612179	0.499848	0.00662084	8.3369e-05	0.117291	0.00560461	0.427224	Up in AD	1.1074e-05	0.0612179	0.000191201	2.46351	3.12927	1.25576	1.62449	1.64692
	HCLS1	sp|P14317|HCLS1_HUMAN	Hematopoietic lineage cell-specific protein	70	0.119669	0.232872	0.136363	0.114621	0.000288083	0.273752	0.207313	0.104465	0.00574091	0.413888	0.0702115	0.303033	0.0771321	0.411723	Up in AD	1.11148e-05	0.273752	0.000191631	1.40402	2.37663	2.76198	6.97591	1.14095
	FCHO2	sp|Q0JRZ9|FCHO2_HUMAN	F-BAR domain only protein 2	42	0.642504	-0.0431767	0.280301	0.0402933	0.00052264	0.169909	0.0606594	0.198112	0.180348	0.127554	9.73555e-05	0.348003	0.302899	0.0843424	Up in AD	1.11329e-05	0.127554	0.000191668	2.43429	3.07238	2.54778	2.82128	4.13409
	CFDP1	sp|Q9UEE9|CFDP1_HUMAN	Craniofacial development protein 1	22	0.0681259	0.139221	0.144516	0.0620291	0.062653	0.104833	0.0986119	0.0833264	0.0463245	0.409723	0.00108784	0.391743	0.00992858	0.657052	Up in AD	1.11523e-05	0.139221	0.000191728	4.70745	6.35236	5.11954	4.6908	4.41509
	POLR2G	sp|P62487|RPB7_HUMAN	DNA-directed RNA polymerase II subunit RPB7	18	0.0799231	0.0915821	NA	NA	0.0362311	0.105415	0.00148874	0.318955	0.109675	0.268971	0.0124813	0.108678	0.0319994	0.283046	Up in AD	1.12373e-05	0.188824	0.000192913	5.61371	5.58563	5.3275	4.73011	2.77023
	DDRGK1	sp|Q96HY6|DDRGK_HUMAN	DDRGK domain-containing protein 1	24	0.318293	0.028875	0.713181	-0.0190665	2.70969e-05	0.227937	0.181912	0.0584174	0.0941437	0.181254	0.0359909	0.0800163	0.00814207	0.21002	Up in AD	1.1274e-05	0.0800163	0.000193266	3.15794	3.39318	3.12286	1.65458	1.54619
	ZBTB20	sp|Q9HC78|ZBT20_HUMAN	Zinc finger and BTB domain-containing protein 20	30	0.273855	0.0574219	0.00500035	0.143213	0.00330355	0.192103	0.00452283	0.240266	0.344871	0.200333	0.0199089	0.156365	0.2264	0.158279	Up in AD	1.15341e-05	0.158279	0.000197444	7.23912	5.83784	5.752	5.46275	4.44719
	BCAR3	sp|O75815|BCAR3_HUMAN	Breast cancer anti-estrogen resistance protein 3	54	0.0524178	0.11995	0.163279	0.0325258	0.123839	0.0677995	0.0275726	0.0853409	0.0564455	0.471553	0.00082507	0.263439	0.0236782	0.177506	Up in AD	1.16507e-05	0.11995	0.000199156	4.16329	3.37578	1.37872	5.74799	1.83718
	C1S	sp|P09871|C1S_HUMAN	Complement C1s subcomponent	51	0.00320611	0.433913	0.0175645	0.297372	0.00850282	0.243758	0.0550922	0.172525	0.407933	0.123654	0.354072	0.120988	0.00852651	0.644411	Up in AD	1.17228e-05	0.243758	0.000200103	4.21837	3.65473	1.31456	1.48814	1.29536
	PPP1R3D	sp|O95685|PPR3D_HUMAN	Protein phosphatase 1 regulatory subunit 3D	24	0.256796	0.0536372	0.489186	0.00113454	0.00172735	0.132171	0.192237	0.0520333	0.425513	0.0748014	0.000303057	0.264659	0.00608504	0.852219	Up in AD	1.17902e-05	0.0748014	0.000200746	2.51452	0.479875	0.638905	0.698762	0.523666
	CHMP4A	sp|Q9BY43|CHM4A_HUMAN	Charged multivesicular body protein 4a	36	0.676836	-0.0702903	0.108804	0.0756744	4.36586e-05	0.246253	0.0849049	0.144077	0.00491351	0.228103	0.0605651	0.156128	0.4031	0.0405818	Up in AD	1.17938e-05	0.144077	0.000200746	4.05923	4.70557	4.52351	3.8874	3.51326
	NUTF2	sp|P61970|NTF2_HUMAN	Nuclear transport factor 2	159	0.106888	0.0650747	0.00502102	0.0518672	0.00117342	0.0862717	0.445117	0.0054404	0.00546099	0.19696	0.0400277	0.0742663	0.55806	-0.0138141	Up in AD	1.21902e-05	0.0650747	0.000207068	4.1263	4.88716	3.52341	2.94382	2.58236
	OTULIN	sp|Q96BN8|OTUL_HUMAN	Ubiquitin thioesterase otulin	30	0.198074	0.0697368	0.209634	0.0271276	0.000208707	0.196851	0.314016	0.0231027	0.221581	0.135075	0.00816752	0.136855	0.00695037	0.531281	Up in AD	1.21997e-05	0.135075	0.000207068	2.4725	2.19585	2.46102	4.61451	1.40986
	PRPF4B	sp|Q13523|PRP4B_HUMAN	Serine/threonine-protein kinase PRP4 homolog	83	0.00383246	0.160984	0.293932	0.021776	0.0111792	0.0844944	0.0813326	0.0873692	0.165191	0.17228	0.0105693	0.12595	0.0194057	0.262941	Up in AD	1.2328e-05	0.12595	0.000208676	4.34383	5.20267	4.07386	5.32595	2.57677
	MSI2	sp|Q96DH6|MSI2H_HUMAN	RNA-binding protein Musashi homolog 2	46	0.090576	0.0943302	0.249693	0.0318001	2.13057e-06	0.261999	0.342694	0.0214966	0.166147	0.146078	0.127661	0.106476	0.0990932	0.190813	Up in AD	1.23292e-05	0.106476	0.000208676	7.00856	5.65033	3.76536	4.80617	2.59503
	TBCB	sp|Q99426|TBCB_HUMAN	Tubulin-folding cofactor B	112	0.666724	-0.0569708	0.0115169	0.132334	0.000403289	0.138144	0.0663989	0.186409	0.024077	0.162321	0.0181412	0.118917	0.390348	0.0145905	Up in AD	1.24241e-05	0.132334	0.000209986	4.96592	5.48552	5.82674	4.08266	4.36892
	ADAMTS1	sp|Q9UHI8|ATS1_HUMAN	A disintegrin and metalloproteinase with thrombospondin motifs 1	17	0.0244254	0.718299	0.00100038	0.49825	NA	NA	0.00280211	0.518801	NA	NA	0.149423	0.256595	NA	NA	Up in AD	1.25484e-05	0.508525	0.000211789	2.58146	4.77944	4.5529	0.803339	3.00165
	PGD	sp|P52209|6PGD_HUMAN	6-phosphogluconate dehydrogenase, decarboxylating	335	0.106532	0.103725	0.0981218	0.0365314	0.000355212	0.150745	0.120196	0.0662095	0.0730455	0.112371	0.216636	0.0454637	0.00504697	0.184495	Up in AD	1.25821e-05	0.103725	0.000212061	4.1764	4.30846	3.4253	3.99195	2.29621
	ANKFY1	sp|Q9P2R3|ANFY1_HUMAN	Rabankyrin-5	254	0.418988	0.0113774	0.179021	0.0152178	1.31237e-05	0.169066	0.562833	-0.00946708	0.384488	0.0831373	0.00162912	0.148429	0.103069	0.103647	Up in AD	1.2616e-05	0.0831373	0.000212334	4.37521	4.51954	3.40827	3.87303	2.09347
	C1QB	sp|P02746|C1QB_HUMAN	Complement C1q subcomponent subunit B	23	0.0454418	0.280372	0.279051	0.0754711	0.00181263	0.250027	0.01074	0.615479	0.0176816	0.515159	0.0441388	0.303966	0.186605	0.302637	Up in AD	1.2665e-05	0.302637	0.000212861	1.10962	0.666996	2.03756	5.47531	0.481918
	USP47	sp|Q96K76|UBP47_HUMAN	Ubiquitin carboxyl-terminal hydrolase 47	171	0.154865	0.0207844	0.466764	0.00179613	2.26091e-06	0.10777	0.116706	0.0263402	0.500726	-0.012066	0.00727977	0.0765102	0.522917	-0.00372741	Up in AD	1.27736e-05	0.0207844	0.000214386	4.90289	6.01503	4.96126	5.40574	1.7636
	MAP2K3	sp|P46734|MP2K3_HUMAN	Dual specificity mitogen-activated protein kinase kinase 3	34	0.0312813	0.199922	0.00116711	0.102767	0.000452616	0.137256	0.107664	0.0805045	0.130868	0.464059	0.221153	0.0747658	0.716806	-0.256293	Up in AD	1.29213e-05	0.102767	0.000216563	1.11833	1.15956	1.05652	4.47484	1.78184
	PHF10	sp|Q8WUB8|PHF10_HUMAN	PHD finger protein 10	7	0.486167	0.00399676	0.00150558	0.171	0.0206021	0.186832	0.0266051	0.294566	0.196545	0.441336	0.0579698	0.160037	0.00812732	0.249092	Up in AD	1.29862e-05	0.186832	0.000217346	4.20968	4.90748	4.60923	4.30326	3.09018
	XPOT	sp|O43592|XPOT_HUMAN	Exportin-T	131	0.131193	0.0601287	0.135849	0.0298794	5.08015e-06	0.174203	0.453758	0.00504504	0.426751	0.0617115	0.00238424	0.144461	0.901506	-0.0750372	Up in AD	1.31278e-05	0.0601287	0.000219412	4.63103	5.00846	3.55891	3.66725	1.08949
	NUP37	sp|Q8NFH4|NUP37_HUMAN	Nucleoporin Nup37	21	0.0212921	0.120099	0.681142	-0.0209929	0.115487	0.0600933	0.0346803	0.0836969	0.202161	0.155748	0.000557345	0.141385	0.00581965	0.37253	Up in AD	1.3235e-05	0.120099	0.000220895	3.13409	3.77148	2.07606	3.38321	2.53552
	POLE3	sp|Q9NRF9|DPOE3_HUMAN	DNA polymerase epsilon subunit 3	4	0.179989	0.143256	NA	NA	0.0486117	0.131939	0.0835654	0.0897438	NA	NA	0.000927913	0.190956	0.00225785	0.525872	Up in AD	1.3315e-05	0.143256	0.000221923	2.93306	4.05688	3.03629	3.79666	2.40683
	TBXAS1	sp|P24557|THAS_HUMAN	Thromboxane-A synthase	37	0.256196	0.140412	0.0665996	0.128826	0.000105303	0.295129	0.0205209	0.298471	0.0540867	0.372539	0.0693066	0.213779	0.281604	0.191229	Up in AD	1.3455e-05	0.213779	0.000223945	2.05679	1.54906	2.30218	6.20325	0.23565
	KCNN1	sp|Q92952|KCNN1_HUMAN	Small conductance calcium-activated potassium channel protein 1	13	0.168471	0.138781	0.114342	0.0504859	6.5952e-06	0.396134	0.0884243	0.130238	NA	NA	NA	NA	NA	NA	Up in AD	1.35814e-05	0.134509	0.000225737	0.292467	0.617061	0.094848	0.0837099	0.111365
	LGI4	sp|Q8N135|LGI4_HUMAN	Leucine-rich repeat LGI family member 4	65	0.126988	0.143465	0.140387	0.061958	0.246002	0.0374882	0.23691	0.081782	0.0057224	0.362765	0.000823576	0.212961	0.00822908	0.38079	Up in AD	1.38151e-05	0.143465	0.000229304	4.00166	1.08662	0.808707	0.0818476	0.240306
	KCTD9	sp|Q7L273|KCTD9_HUMAN	BTB/POZ domain-containing protein KCTD9	22	0.207571	0.178731	0.0135224	0.129087	0.231084	0.065412	0.0513475	0.198729	NA	NA	0.0354269	0.0905265	0.000209164	0.4885	Up in AD	1.38716e-05	0.153909	0.000229925	3.58168	3.50484	2.41621	3.53403	2.08834
	SFT2D2	sp|O95562|SFT2B_HUMAN	Vesicle transport protein SFT2B	2	0.100223	0.207585	0.0596034	0.140534	0.023707	0.19044	0.0255162	0.496215	0.251324	0.309642	0.00195689	0.332143	0.0231294	0.920581	Up in AD	1.40264e-05	0.309642	0.000232169	3.76847	3.03902	3.55791	5.39523	2.3545
	CCDC22	sp|O60826|CCD22_HUMAN	Coiled-coil domain-containing protein 22	132	8.1e-05	0.0975793	0.131353	0.020493	0.000863817	0.0707196	0.811441	-0.0497308	0.301344	0.054185	0.145376	0.0384904	0.126828	0.0627986	Up in AD	1.41121e-05	0.054185	0.000233266	0.680105	1.64457	0.812659	0.443033	0.329513
	SLC4A3	sp|P48751-3|B3A3_HUMAN	Isoform 3 of Anion exchange protein 3	50	0.00658812	0.181449	0.00488477	0.114817	NA	NA	0.162217	0.0440444	0.487956	0.0556928	0.504866	-0.00518936	0.000197745	0.335406	Up in AD	1.42025e-05	0.0852548	0.000234439	0.446933	0.860746	0.0838668	0.0118878	0.218
	SNTB2	sp|Q13425|SNTB2_HUMAN	Beta-2-syntrophin	138	0.638885	-0.0155555	0.660158	-0.0131688	0.000154154	0.168028	0.0392472	0.0775152	0.424977	0.0732153	7.7283e-05	0.135881	0.50736	-0.00162952	Up in AD	1.43925e-05	0.0732153	0.000237249	2.32001	2.92894	1.01305	0.812311	1.21754
	RAB28	sp|P51157|RAB28_HUMAN	Ras-related protein Rab-28	41	0.602953	-0.0104967	0.199946	0.0328866	0.00165866	0.164893	0.0721287	0.08088	0.264527	0.117747	0.000832554	0.166406	0.0136919	0.392036	Up in AD	1.4642e-05	0.117747	0.000240758	4.29993	4.2663	3.86822	3.40847	1.98023
	PDLIM3	sp|Q53GG5-2|PDLI3_HUMAN	Isoform 2 of PDZ and LIM domain protein 3	59	0.118401	0.0955843	0.755847	-0.0454264	NA	NA	0.00578308	0.261563	0.0384709	0.304144	6.4375e-05	0.548713	0.206326	0.18311	Up in AD	1.46454e-05	0.222336	0.000240758	4.65033	2.13584	2.11415	0.483317	0.413101
	SCRN1	sp|Q12765-2|SCRN1_HUMAN	Isoform 2 of Secernin-1	770	0.0315163	0.0845832	0.115022	0.0205635	NA	NA	0.434845	0.00942786	0.00175509	0.138159	0.000108542	0.214816	0.895394	-0.101845	Up in AD	1.48376e-05	0.0525733	0.000243583	5.97192	6.53451	4.83017	4.11187	2.50288
	AK2	sp|P54819|KAD2_HUMAN	Adenylate kinase 2, mitochondrial	106	0.205976	0.0720223	0.783259	-0.0227405	1.34029e-06	0.253927	0.170015	0.0556115	0.157331	0.119484	0.165846	0.0589374	0.0469501	0.16133	Up in AD	1.5036e-05	0.0720223	0.000246292	5.87856	5.81836	5.64545	5.55061	4.07279
	LPP	sp|Q93052|LPP_HUMAN	Lipoma-preferred partner	89	0.0104039	0.168302	0.558164	-0.00865535	0.00310021	0.315036	0.0030457	0.190929	0.477654	0.082169	0.0035131	0.237947	0.489794	0.00454625	Up in AD	1.50435e-05	0.168302	0.000246292	5.46703	4.08646	3.43381	5.97665	3.94449
	DPYSL3	sp|Q14195-2|DPYL3_HUMAN	Isoform LCRMP-4 of Dihydropyrimidinase-related protein 3	1267	0.559912	-0.00972725	0.461633	0.00314247	NA	NA	0.455577	0.00388213	0.000745852	0.273458	8.9643e-06	0.260784	0.351048	0.0558852	Up in AD	1.51614e-05	0.0298837	0.000247884	4.97895	5.05566	2.2838	0.634513	1.01221
	ARHGEF26	sp|Q96DR7|ARHGQ_HUMAN	Rho guanine nucleotide exchange factor 26	58	0.0388773	0.11173	0.0722116	0.0521277	0.00044417	0.217806	0.818506	-0.0383702	0.211638	0.251449	0.00110561	0.325252	0.192273	0.298657	Up in AD	1.52594e-05	0.217806	0.000249146	5.27724	3.06064	1.35146	1.72368	0.971962
	PNN	sp|Q9H307|PININ_HUMAN	Pinin	72	0.0661844	0.07311	0.505037	-0.000310316	0.000635684	0.117518	0.0315631	0.177444	0.149956	0.118008	0.0113844	0.162489	0.0403084	0.241406	Up in AD	1.53177e-05	0.118008	0.000249557	5.17866	5.96797	5.11009	6.09688	2.32223
	CLCC1	sp|Q96S66|CLCC1_HUMAN	Chloride channel CLIC-like protein 1	87	0.346962	0.0454881	0.557071	-0.005574	3.13967e-06	0.172538	0.309142	0.0207261	0.105942	0.139551	0.015332	0.109012	0.151558	0.104771	Up in AD	1.53261e-05	0.104771	0.000249557	4.0433	4.05084	3.95906	3.13183	1.22851
	FER	sp|P16591|FER_HUMAN	Tyrosine-protein kinase Fer	77	0.33833	0.0244964	0.389388	0.00684852	7.0413e-06	0.212998	0.298694	0.0302615	0.397133	0.167727	0.00689485	0.206318	0.0611416	0.275466	Up in AD	1.53777e-05	0.167727	0.000250059	4.65832	5.40749	3.7792	5.37089	3.27568
	TRIM21	sp|P19474|RO52_HUMAN	E3 ubiquitin-protein ligase TRIM21	37	0.103735	0.156685	0.573834	-0.0112578	1.71122e-06	0.34609	0.23348	0.0666759	0.504778	-0.0278633	0.177116	0.154583	0.0219244	0.208009	Up in AD	1.54357e-05	0.154583	0.000250664	1.88911	1.49574	0.905128	1.80815	2.38086
	MMTAG2	sp|Q9BU76|MMTA2_HUMAN	Multiple myeloma tumor-associated protein 2	16	0.34001	0.0286037	0.482497	0.00150437	0.177294	0.0554364	0.0759884	0.16369	NA	NA	8.3979e-07	0.319223	NA	NA	Up in AD	1.55635e-05	0.0554364	0.000252397	NA	NA	NA	NA	NA
	SOX9	sp|P48436|SOX9_HUMAN	Transcription factor SOX-9	13	0.652015	-0.0578258	0.741627	-0.078436	1.52831e-06	0.350525	0.143741	0.217392	NA	NA	0.0175142	0.32038	NA	NA	Up in AD	1.55934e-05	0.217392	0.000252541	6.32222	3.68654	2.71213	0.947516	0.699098
	SRGAP1	sp|Q7Z6B7-2|SRGP1_HUMAN	Isoform 2 of SLIT-ROBO Rho GTPase-activating protein 1	91	0.0525292	0.129728	0.31391	0.0112017	NA	NA	0.836783	-0.0450561	NA	NA	4.93073e-05	0.255892	0.00278373	0.321459	Up in AD	1.58204e-05	0.129728	0.000255873	3.74454	2.47203	2.65453	5.17626	1.26351
	COLGALT1	sp|Q8NBJ5|GT251_HUMAN	Procollagen galactosyltransferase 1	46	0.003379	0.124455	0.161751	0.0359361	0.000395086	0.156537	0.0116231	0.189322	0.824427	-0.503226	0.501777	-0.00354067	0.0465211	0.405063	Up in AD	1.58577e-05	0.124455	0.000256131	1.09741	0.730328	1.18763	3.01912	1.34109
	PRMT3	sp|O60678|ANM3_HUMAN	Protein arginine N-methyltransferase 3	49	0.236926	0.0697622	0.0144097	0.120633	0.000446191	0.219436	0.00458059	0.243975	0.328827	0.138628	0.544867	-0.0268032	0.0389976	0.269677	Up in AD	1.59703e-05	0.138628	0.000257604	3.80429	3.89986	2.64063	2.91371	1.58158
	IFT27	sp|Q9BW83|IFT27_HUMAN	Intraflagellar transport protein 27 homolog	39	0.0517947	0.0772951	0.190842	0.0279913	0.000118526	0.203411	0.183513	0.0536787	0.0636834	0.175332	0.00571056	0.176224	0.635434	-0.0284266	Up in AD	1.62013e-05	0.0772951	0.00026098	4.32106	4.30419	2.89401	2.39943	1.18567
	SKAP2	sp|O75563|SKAP2_HUMAN	Src kinase-associated phosphoprotein 2	24	0.102808	0.256967	0.0587938	0.175847	0.000288411	0.41532	0.00798639	0.365579	NA	NA	NA	NA	NA	NA	Up in AD	1.62801e-05	0.311273	0.000261898	1.78045	3.61085	2.37572	5.76912	1.33562
	CPE	sp|P16870|CBPE_HUMAN	Carboxypeptidase E	147	0.12922	0.21153	0.111883	0.0700323	0.0236876	0.109667	0.931595	-0.238701	0.0922826	0.175466	0.000207861	0.258614	0.00864678	0.138525	Up in AD	1.69956e-05	0.138525	0.000273042	10.1044	7.82551	4.70717	1.89351	4.77204
	S100B	sp|P04271|S100B_HUMAN	Protein S100-B	444	0.446099	0.0164449	0.0674379	0.198269	0.000495255	0.379295	0.014583	0.658636	0.018554	0.535358	0.022984	0.289187	0.574738	-0.0441859	Up in AD	1.70775e-05	0.289187	0.000273993	9.0653	6.58259	8.5688	3.5104	3.91802
	AIFM3	sp|Q96NN9-2|AIFM3_HUMAN	Isoform 2 of Apoptosis-inducing factor 3	109	0.053897	0.194832	0.0623703	0.0877354	NA	NA	0.0178813	0.145382	0.00637674	0.204326	0.00611821	0.170277	0.13964	0.346572	Up in AD	1.7317e-05	0.182554	0.000277465	3.33153	0.854415	0.211661	0.278684	0.196239
	EXOSC6	sp|Q5RKV6|EXOS6_HUMAN	Exosome complex component MTR3	23	0.58347	-0.0146533	0.366347	0.00910835	0.0167509	0.120276	0.011141	0.416776	0.0486513	0.676558	0.00135329	0.210062	0.020918	0.218104	Up in AD	1.74863e-05	0.210062	0.000279803	2.62844	3.93591	2.36467	2.9575	1.22978
	NCBP2	sp|P52298|NCBP2_HUMAN	Nuclear cap-binding protein subunit 2	19	0.117604	0.0845401	0.470404	0.00460491	0.000397088	0.136553	0.100481	0.0612169	0.49392	0.042329	0.000708828	0.159839	0.0715177	0.374842	Up in AD	1.75657e-05	0.0845401	0.000280701	4.13499	5.02633	2.93361	4.24726	1.33046
	CCDC168	sp|Q8NDH2|CC168_HUMAN	Coiled-coil domain-containing protein 168	4	0.189088	0.177886	NA	NA	0.00207067	0.217084	0.000313547	0.484074	NA	NA	NA	NA	NA	NA	Up in AD	1.76199e-05	0.217084	0.000281193	NA	NA	NA	NA	NA
	DNAJC9	sp|Q8WXX5|DNJC9_HUMAN	DnaJ homolog subfamily C member 9	21	0.689064	-0.0375848	0.0240896	0.127928	0.00012324	0.192452	0.0845273	0.154706	NA	NA	0.0186616	0.159833	0.104541	0.380274	Up in AD	1.77243e-05	0.157269	0.000282484	2.07826	3.60552	1.75826	1.88491	0.221557
	C1orf198	sp|Q9H425|CA198_HUMAN	Uncharacterized protein C1orf198	124	0.757443	-0.137783	0.071087	0.15842	0.00135847	0.232271	0.0525557	0.385719	0.0093542	0.344667	0.0249524	0.199571	0.0639737	0.345078	Up in AD	1.80778e-05	0.232271	0.000287737	5.20754	3.0959	4.99746	1.42216	3.2744
	USP24	sp|Q9UPU5|UBP24_HUMAN	Ubiquitin carboxyl-terminal hydrolase 24	276	0.0338946	0.0435817	0.00136181	0.0460301	0.175622	0.0153268	0.0317846	0.0466362	0.29657	0.0449119	0.0262175	0.0716997	0.0291539	0.110417	Up in AD	1.8317e-05	0.0460301	0.000291158	5.11801	6.03865	4.48722	6.04098	2.55709
	CCAR1	sp|Q8IX12|CCAR1_HUMAN	Cell division cycle and apoptosis regulator protein 1	81	0.0684299	0.0934821	0.155634	0.0271643	0.000753871	0.125419	0.158098	0.0388963	0.176819	0.098412	0.169689	0.0717305	0.00155594	0.283186	Up in AD	1.85192e-05	0.0934821	0.000293984	4.56164	5.76153	4.25491	4.95101	2.25169
	BRD2	sp|P25440|BRD2_HUMAN	Bromodomain-containing protein 2	30	0.0279373	0.285321	0.014779	0.12877	0.202333	0.0454962	0.000624108	0.198704	NA	NA	0.0448078	0.194871	NA	NA	Up in AD	1.87551e-05	0.194871	0.000297336	6.08081	6.46334	5.4214	7.51396	5.73164
	PSMA3	sp|P25788|PSA3_HUMAN	Proteasome subunit alpha type-3	152	0.0136221	0.110619	0.0074733	0.0546286	0.015286	0.0595385	0.0274087	0.0746751	0.250006	0.0463186	0.111742	0.180635	0.0511339	0.134164	Up in AD	1.89133e-05	0.0746751	0.000299448	6.23525	6.9107	5.73378	6.73891	3.76257
	NF2	sp|P35240|MERL_HUMAN	Merlin	62	0.111192	0.0627577	0.374048	0.00927126	8.17615e-05	0.142374	0.263977	0.0221368	0.387046	0.0791927	0.00909176	0.117815	0.0196004	0.418759	Up in AD	1.9145e-05	0.0791927	0.000302717	1.89425	2.57277	1.03897	2.10841	0.335217
	KPNB1	sp|Q14974|IMB1_HUMAN	Importin subunit beta-1	393	0.0145704	0.0558134	0.294535	0.00635159	0.000444486	0.08474	0.582669	-0.00585385	0.519127	-0.032867	0.000117681	0.104371	0.914557	-0.120985	Up in AD	1.91879e-05	0.00635159	0.000302997	4.46277	4.79396	3.74161	5.51432	2.00972
	ACADL	sp|P28330|ACADL_HUMAN	Long-chain specific acyl-CoA dehydrogenase, mitochondrial	8	0.0363202	0.775853	0.0212517	0.486393	0.0150512	0.517345	0.00607727	0.663584	NA	NA	0.0373968	0.432215	0.143408	0.206771	Up in AD	1.94e-05	0.501869	0.000305944	1.79548	3.14503	1.01606	0.374495	0.267464
	PREX1	sp|Q8TCU6|PREX1_HUMAN	Phosphatidylinositol 3,4,5-trisphosphate-dependent Rac exchanger 1 protein	223	0.276898	0.0320043	0.592011	-0.00711608	5.59475e-06	0.190146	0.1776	0.0522841	0.462058	0.0749245	0.000979437	0.219183	0.861328	-0.123165	Up in AD	1.9513e-05	0.0522841	0.000307324	3.6831	0.851721	3.94893	4.6126	1.3533
	RBBP4	sp|Q09028|RBBP4_HUMAN	Histone-binding protein RBBP4	70	0.216999	0.0571224	0.169005	0.0215739	2.73416e-05	0.142404	0.133446	0.0672576	0.0102739	0.205378	0.0742069	0.103544	0.633607	-0.028718	Up in AD	1.97793e-05	0.0672576	0.00031111	4.83282	4.67159	4.13025	4.56724	1.94841
	RNASE6	sp|Q93091|RNAS6_HUMAN	Ribonuclease K6	4	0.0982849	0.294108	NA	NA	0.000195719	0.376591	0.00858593	0.317846	NA	NA	0.107236	0.262738	NA	NA	Up in AD	1.9941e-05	0.305977	0.000313243	1.32486	0.613224	2.70417	6.77351	2.06677
	ITGB8	sp|P26012|ITB8_HUMAN	Integrin beta-8	146	0.0137346	0.123257	0.128617	0.0886322	0.0134669	0.0973991	0.44079	0.0158451	0.476416	0.0414402	0.000128444	0.29267	0.103209	0.149146	Up in AD	2.01461e-05	0.0973991	0.000316051	5.03747	3.83502	4.38985	0.813322	0.517966
	ARL3	sp|P36405|ARL3_HUMAN	ADP-ribosylation factor-like protein 3	64	0.20685	0.146469	0.607995	-0.00715019	0.00289878	0.110759	0.103489	0.120106	0.00763234	0.155494	0.00327	0.105475	0.0717905	0.139364	Up in AD	2.04612e-05	0.120106	0.000320576	3.90659	4.42125	2.24065	1.38243	1.5308
	PARVB	sp|Q9HBI1|PARVB_HUMAN	Beta-parvin	26	0.315172	0.0516985	0.179401	0.0800912	0.000556204	0.264267	0.00974059	0.190229	0.494717	0.0691905	0.00295383	0.161329	0.15292	0.101896	Up in AD	2.06569e-05	0.101896	0.000322838	1.24438	2.01441	0.874083	4.00223	5.48984
	ERLIN1	sp|O75477|ERLN1_HUMAN	Erlin-1	66	0.310102	0.0560588	0.0967837	0.121066	3.60453e-06	0.290663	0.0059713	0.454881	0.306085	0.149549	0.471924	0.0217446	0.733796	-0.0460268	Up in AD	2.0661e-05	0.121066	0.000322838	3.97134	3.32097	2.3735	3.37657	2.49664
	METTL3	sp|Q86U44|MTA70_HUMAN	N6-adenosine-methyltransferase 70 kDa subunit	59	0.587234	-0.0211118	0.151257	0.0370262	0.000192622	0.152052	0.0540527	0.150206	0.496654	0.0333824	0.00370857	0.157556	0.0402626	0.197156	Up in AD	2.06861e-05	0.150206	0.000322838	4.31046	5.55438	3.96299	4.55083	2.66095
	ITM2C	sp|Q9NQX7|ITM2C_HUMAN	Integral membrane protein 2C	47	0.0263686	0.119993	0.0495794	0.0617187	3.59529e-05	0.189998	0.0378561	0.164952	0.500045	-0.0052584	0.211379	0.076266	0.368461	0.0360117	Up in AD	2.08492e-05	0.076266	0.000324962	7.55021	5.89423	4.1296	4.06769	3.33915
	RNH1	sp|P13489|RINI_HUMAN	Ribonuclease inhibitor	368	0.626135	-0.0274624	0.38392	0.0170635	0.00841665	0.125624	0.00968646	0.342364	0.125595	0.175043	0.000165541	0.308982	0.171399	0.0604061	Up in AD	2.09723e-05	0.125624	0.000326456	1.47339	1.07943	1.88797	2.12858	1.01627
	CMTM4	sp|Q8IZR5|CKLF4_HUMAN	CKLF-like MARVEL transmembrane domain-containing protein 4	22	0.274095	0.0624925	0.447551	0.00672846	2.62771e-05	0.274132	0.505738	-0.00161775	NA	NA	0.000497567	0.242697	0.523144	-0.0150992	Up in AD	2.12058e-05	0.0346105	0.000329664	3.63868	3.18447	2.22713	0.786789	0.601135
	GSTM2	sp|P28161|GSTM2_HUMAN	Glutathione S-transferase Mu 2	252	0.0434101	0.183785	0.0763391	0.0813692	0.000198516	0.302188	0.0981141	0.152299	0.0242951	0.261782	0.0469378	0.242155	0.971904	-0.46884	Up in AD	2.13567e-05	0.183785	0.00033158	6.2439	5.61922	3.47371	5.98419	2.98681
	CALCOCO2	sp|Q13137|CACO2_HUMAN	Calcium-binding and coiled-coil domain-containing protein 2	57	0.121098	0.1899	0.00460718	0.237566	0.000111536	0.262988	0.0706952	0.200528	0.425778	0.0752882	0.165713	0.123095	0.237394	0.104554	Up in AD	2.18401e-05	0.1899	0.00033846	5.11435	5.65752	4.45168	5.09022	3.38355
	GYG1	sp|P46976-2|GLYG_HUMAN	Isoform GN-1 of Glycogenin-1	140	0.0100956	0.166192	0.2301	0.0203656	NA	NA	0.0187718	0.168839	0.035982	0.2402	0.00402198	0.207164	0.0698956	0.2275	Up in AD	2.18561e-05	0.188002	0.00033846	4.38102	4.62322	2.83931	3.9753	1.65175
	SELENOP	sp|P49908|SEPP1_HUMAN	Selenoprotein P	13	0.243545	0.15476	0.00496702	0.380905	0.000703579	0.269276	0.0236547	0.536892	NA	NA	NA	NA	NA	NA	Up in AD	2.2211e-05	0.32509	0.000343434	5.52737	4.32421	7.01106	6.64024	5.40034
	FBXO21	sp|O94952|FBX21_HUMAN	F-box only protein 21	43	0.0256184	0.12078	0.0102308	0.0679856	0.482152	0.00155487	0.165782	0.0526369	0.431675	0.0806866	2.39181e-05	0.233972	0.348825	0.0206077	Up in AD	2.22345e-05	0.0679856	0.000343434	4.46259	5.40218	3.51484	3.07805	1.76117
	PPFIBP2	sp|Q8ND30|LIPB2_HUMAN	Liprin-beta-2	65	0.394086	0.038624	0.010184	0.231345	0.000309412	0.187148	0.0139566	0.319081	0.493805	0.0521576	0.651494	-0.0298808	0.0140167	0.589721	Up in AD	2.28327e-05	0.187148	0.000352221	3.25334	2.90178	4.92039	4.22878	2.09044
	CD99	tr|H7C2F2|H7C2F2_HUMAN	CD99 antigen (Fragment)	10	0.731327	-0.189322	NA	NA	NA	NA	NA	NA	0.000268821	0.871481	0.000231703	0.554857	0.46826	0.045259	Up in AD	2.3316e-05	0.300058	0.000359216	4.75661	3.32335	2.72541	6.7352	2.78189
	PDPR	sp|Q8NCN5|PDPR_HUMAN	Pyruvate dehydrogenase phosphatase regulatory subunit, mitochondrial	86	0.0538492	0.127251	0.0377744	0.0874548	0.000118832	0.180745	0.27146	0.0222209	0.0923039	0.133431	0.0546378	0.0826847	0.24579	0.0984886	Up in AD	2.35323e-05	0.0984886	0.000362084	3.48783	3.50608	2.70581	3.07505	1.71391
	THTPA	sp|Q9BU02|THTPA_HUMAN	Thiamine-triphosphatase	29	0.143185	0.0973814	0.154778	0.0328763	0.0110593	0.109825	0.0999023	0.0555417	0.0150531	0.293731	0.0478176	0.0698253	0.00467084	0.139363	Up in AD	2.37468e-05	0.0973814	0.000364917	2.61307	2.55506	1.61004	1.57729	0.592421
	PPIA	sp|P62937|PPIA_HUMAN	Peptidyl-prolyl cis-trans isomerase A	1116	0.241334	0.0354495	0.00932256	0.0499095	0.0085894	0.0497319	0.372001	0.0193811	0.00182298	0.141171	0.012917	0.125128	0.489951	0.0127056	Up in AD	2.38809e-05	0.0497319	0.000366509	8.43997	10.5608	9.09872	8.96344	7.03696
	GLO1	sp|Q04760|LGUL_HUMAN	Lactoylglutathione lyase	151	0.0117079	0.0942924	0.00333367	0.0636782	0.0352899	0.0563593	0.153585	0.0328966	0.0813404	0.105479	0.0098971	0.112819	0.490465	0.00308237	Up in AD	2.40084e-05	0.0636782	0.000367658	4.80086	5.1178	3.27949	3.63365	2.86603
	TBL1X	sp|O60907|TBL1X_HUMAN	F-box-like/WD repeat-containing protein TBL1X	42	0.0303911	0.0246606	0.924734	-0.0387973	0.0177494	0.0887288	0.0263771	0.053735	0.217322	0.331242	0.00017409	0.464875	NA	NA	Up in AD	2.40169e-05	0.0712319	0.000367658	3.52023	2.06186	1.3575	2.07182	1.25685
	GSPT1	sp|P15170-2|ERF3A_HUMAN	Isoform 2 of Eukaryotic peptide chain release factor GTP-binding subunit ERF3A	202	0.185091	0.0483292	0.0215059	0.0493359	NA	NA	0.109809	0.0364123	0.325502	0.0316959	0.0008739	0.100172	0.00403389	0.176597	Up in AD	2.41581e-05	0.0488326	0.000369348	4.87955	5.41611	4.02026	5.5077	2.5995
	EIF3L	sp|Q9Y262|EIF3L_HUMAN	Eukaryotic translation initiation factor 3 subunit L	125	0.00113907	0.0758337	0.0438608	0.0384392	3.15507e-05	0.0978246	0.219631	0.0175024	0.501698	-0.00986258	0.516221	-0.00821016	0.953698	-0.0977702	Up in AD	2.44375e-05	0.0175024	0.000373145	5.66571	6.93886	5.79437	7.00763	3.86969
	ENTPD1	sp|P49961|ENTP1_HUMAN	Ectonucleoside triphosphate diphosphohydrolase 1	26	0.0691203	0.240251	0.0206305	0.107003	1.45427e-05	0.280016	0.209111	0.0617438	0.500112	-0.010409	0.0568064	0.150513	0.706384	-0.0497349	Up in AD	2.47631e-05	0.107003	0.000377638	4.32	2.38395	2.41972	5.87575	2.61855
	DIXDC1	sp|Q155Q3|DIXC1_HUMAN	Dixin	23	0.497626	0.000568007	0.113789	0.0422254	0.21196	0.0366952	0.11069	0.0621775	0.143591	0.1387	0.000159662	0.139161	0.00292171	0.491293	Up in AD	2.51834e-05	0.0621775	0.000383561	3.58614	5.24322	4.3825	0.794926	1.8939
	PYGB	sp|P11216|PYGB_HUMAN	Glycogen phosphorylase, brain form	1054	0.0381138	0.0621783	0.202397	0.0230209	0.0018211	0.120328	0.197655	0.0704751	0.296313	0.0778645	0.00222596	0.187907	0.0500827	0.186411	Up in AD	2.57648e-05	0.0778645	0.000391919	2.83871	1.66816	1.05061	1.8773	0.927931
	WDR6	sp|Q9NNW5|WDR6_HUMAN	WD repeat-containing protein 6	46	0.00732801	0.0578153	0.461607	0.00512511	0.00053987	0.151554	0.0586743	0.130252	NA	NA	0.00788395	0.103437	0.665347	-0.0670005	Up in AD	2.63978e-05	0.0806263	0.000401039	4.26105	3.32018	2.99064	3.84016	1.56553
	EEF2K	sp|O00418|EF2K_HUMAN	Eukaryotic elongation factor 2 kinase	16	0.00154838	0.272856	0.227827	0.0638413	0.0332646	0.120856	0.20495	0.0625747	NA	NA	0.00150492	0.281322	NA	NA	Up in AD	2.67116e-05	0.120856	0.000404963	2.78075	1.70434	1.26869	1.84838	2.01026
	CRK	sp|P46108-2|CRK_HUMAN	Isoform Crk-I of Adapter molecule crk	159	0.210483	0.0464942	0.184808	0.0306202	NA	NA	0.2273	0.0314252	0.000925644	0.141909	0.000754996	0.0831741	0.0924077	0.104338	Up in AD	2.67234e-05	0.0648341	0.000404963	3.45541	4.08933	2.9981	3.98664	1.82754
	RTF1	sp|Q92541|RTF1_HUMAN	RNA polymerase-associated protein RTF1 homolog	38	0.220998	0.0636773	0.0698894	0.0712569	0.00111527	0.108614	0.0853761	0.0771313	0.0983901	0.202471	0.0609615	0.147834	0.0109631	0.377796	Up in AD	2.68125e-05	0.108614	0.0004058	3.62903	4.81843	3.22777	3.79965	2.36802
	C2orf72	sp|A6NCS6|CB072_HUMAN	Uncharacterized protein C2orf72	34	0.236159	0.0660741	0.0692019	0.0586375	0.000126271	0.278185	0.565694	-0.0119501	0.47829	0.0731013	0.00103167	0.465442	NA	NA	Up in AD	2.69062e-05	0.0695877	0.000406707	5.14363	3.1422	2.63978	0.267024	1.01978
	DTNB	sp|O60941|DTNB_HUMAN	Dystrobrevin beta	94	0.136754	0.0747166	0.24921	0.0163947	6.4289e-06	0.245422	0.0320314	0.0766372	0.589773	-0.0869511	0.0493343	0.0603527	0.485259	0.00254283	Up in AD	2.73083e-05	0.0603527	0.000412266	3.68655	5.35458	3.34209	4.4974	1.71925
	NUMA1	sp|Q14980-2|NUMA1_HUMAN	Isoform 2 of Nuclear mitotic apparatus protein 1	446	0.727484	-0.104658	0.0578134	0.123751	NA	NA	0.0092268	0.503065	0.00890182	0.257645	0.0124602	0.224892	0.0137908	0.362481	Up in AD	2.75425e-05	0.241269	0.00041528	4.70375	5.11694	3.70273	4.73502	3.43921
	ZC3H15	sp|Q8WU90|ZC3HF_HUMAN	Zinc finger CCCH domain-containing protein 15	45	0.0145171	0.279433	0.000875516	0.114226	0.0122256	0.0817955	0.0539402	0.113084	0.470149	0.0368422	0.155326	0.0785443	0.167363	0.160886	Up in AD	2.80003e-05	0.113084	0.000421654	4.79431	6.43227	4.84075	6.47192	3.44447
	PIRT	sp|P0C851|PIRT_HUMAN	Phosphoinositide-interacting protein	1	0.012559	0.270117	NA	NA	NA	NA	0.000747859	0.931574	NA	NA	0.0223537	0.40543	NA	NA	Up in AD	2.82583e-05	0.40543	0.000425007	0.310122	1.08722	0.0507065	0.0122967	0
	DMD	sp|P11532|DMD_HUMAN	Dystrophin	383	0.731283	-0.0303466	0.873355	-0.0304171	5.3473e-05	0.130591	0.327501	0.0154299	0.156174	0.152685	9.70025e-05	0.276174	0.627501	-0.0279461	Up in AD	2.87955e-05	0.0154299	0.000432544	5.8403	6.3004	4.49148	4.56202	3.0639
	MAPKAPK3	sp|Q16644|MAPK3_HUMAN	MAP kinase-activated protein kinase 3	26	0.0944931	0.107046	0.454348	0.00354262	3.99807e-06	0.283597	0.419646	0.0113475	0.403417	0.0984036	0.0217617	0.12813	NA	NA	Up in AD	2.89301e-05	0.102725	0.000434023	2.77214	0.560077	1.18591	2.77222	0.762578
	STON2	sp|Q8WXE9|STON2_HUMAN	Stonin-2	62	0.243376	0.0807186	0.876413	-0.0643083	2.61283e-05	0.412966	0.0484366	0.198327	0.172861	0.198735	0.0061889	0.287478	0.37136	0.0472932	Up in AD	2.89829e-05	0.198327	0.000434274	6.36903	3.70553	1.41949	3.59064	1.15155
	CFD	sp|P00746|CFAD_HUMAN	Complement factor D	13	0.0706643	0.328281	0.00138496	0.338299	NA	NA	0.0171529	0.259034	NA	NA	0.987471	-0.236778	0.00246279	2.41822	Up in AD	2.94317e-05	0.328281	0.000440449	0.327776	0.540701	0.189616	0.96594	0
	GREM2	sp|Q9H772|GREM2_HUMAN	Gremlin-2	6	0.0026596	0.389737	NA	NA	NA	NA	NA	NA	NA	NA	0.000732683	0.429727	0.1131	0.334812	Up in AD	2.94883e-05	0.389737	0.000440747	0.171595	2.8881	0.0296181	0.107614	0.100359
	FBLN1	sp|P23142|FBLN1_HUMAN	Fibulin-1	88	0.314029	0.094607	0.0565752	0.301231	0.0319402	0.279791	0.00254854	0.999786	0.0135766	0.540728	0.189267	0.19147	0.030279	0.483475	Up in AD	3.00485e-05	0.301231	0.000448563	3.90179	3.12748	1.28066	2.31333	1.91845
	ARHGEF5	sp|Q12774|ARHG5_HUMAN	Rho guanine nucleotide exchange factor 5	2	0.0438116	0.45251	NA	NA	NA	NA	4.90092e-05	0.690732	NA	NA	NA	NA	NA	NA	Up in AD	3.01707e-05	0.571621	0.000449827	0.37176	0	0.190432	0.0714483	0.627313
	SH3BGRL	sp|O75368|SH3L1_HUMAN	SH3 domain-binding glutamic acid-rich-like protein	135	0.0280986	0.134752	0.147334	0.0374825	0.000745929	0.211704	0.477525	0.00337199	0.0256	0.271823	0.101796	0.113427	0.029666	0.122669	Up in AD	3.03453e-05	0.122669	0.000451871	6.95679	7.29518	6.06593	7.28694	5.18409
	KANK1	sp|Q14678|KANK1_HUMAN	KN motif and ankyrin repeat domain-containing protein 1	83	0.749074	-0.060916	0.564183	-0.00772653	7.20025e-05	0.199918	0.0415705	0.140169	0.494362	0.0410273	0.00277546	0.180878	0.0675029	0.155923	Up in AD	3.09748e-05	0.140169	0.000460673	4.12645	2.25769	4.12748	2.27486	2.45652
	STX3	sp|Q13277|STX3_HUMAN	Syntaxin-3	12	0.269506	0.0857159	0.631409	-0.0161477	9.26e-05	0.213397	0.0166359	0.923241	NA	NA	0.099098	0.152152	0.0274128	0.254228	Up in AD	3.17236e-05	0.182774	0.000470854	0.84619	4.26583	2.143	4.28328	1.50058
	SYT6	sp|Q5T7P8|SYT6_HUMAN	Synaptotagmin-6	22	0.0722875	0.422522	0.00120914	0.178705	0.00373844	0.185568	0.465536	0.00542127	NA	NA	0.0405948	0.356688	0.115385	0.416299	Up in AD	3.17377e-05	0.271128	0.000470854	0.425464	3.37009	1.03215	3.59422	0.423516
	C10orf54	sp|Q9H7M9|VISTA_HUMAN	V-type immunoglobulin domain-containing suppressor of T-cell activation	6	0.072948	0.395396	0.628301	-0.0294119	0.00049405	0.255125	0.195841	0.0825237	0.130062	0.366241	0.00128256	0.431528	NA	NA	Up in AD	3.26735e-05	0.310683	0.00048414	NA	NA	NA	NA	NA
	CTPS2	sp|Q9NRF8|PYRG2_HUMAN	CTP synthase 2	108	0.329883	0.0395103	0.805061	-0.0432674	0.338577	0.0290724	0.723162	-0.0748305	0.136624	0.142063	9.37285e-06	0.254786	0.00151361	0.253101	Up in AD	3.27205e-05	0.0395103	0.000484239	3.00755	2.96904	2.65693	2.9856	0.691777
	RICTOR	sp|Q6R327|RICTR_HUMAN	Rapamycin-insensitive companion of mTOR	90	0.21741	0.0646915	0.0454346	0.0485266	0.000706779	0.0924762	0.112804	0.0454097	0.500755	-0.0217955	0.00157845	0.13612	0.20294	0.098482	Up in AD	3.27772e-05	0.0646915	0.000484482	4.22022	5.47366	4.51354	5.09528	1.48606
	TSC22D4	sp|Q9Y3Q8|T22D4_HUMAN	TSC22 domain family protein 4	61	0.838061	-0.130151	0.911269	-0.0543696	0.0038064	0.112488	0.019948	0.278614	0.502133	-0.0297943	0.0571688	0.112432	7.6353e-05	0.391224	Up in AD	3.29272e-05	0.112432	0.000486101	3.61867	0.607396	2.81164	1.17757	0.508464
	CHD4	sp|Q14839|CHD4_HUMAN	Chromodomain-helicase-DNA-binding protein 4	195	0.209267	0.060002	0.596262	-0.00518141	1.26565e-05	0.140015	0.359075	0.015415	0.373168	0.0657725	0.100755	0.0870288	0.00607087	0.161624	Up in AD	3.33809e-05	0.0657725	0.000492194	5.64263	5.51037	5.28685	5.9637	4.07764
	JAK2	sp|O60674|JAK2_HUMAN	Tyrosine-protein kinase JAK2	56	0.137465	0.135417	0.29451	0.017311	0.0218455	0.0764795	0.15744	0.0782252	NA	NA	0.0038031	0.235667	0.00144935	1.26147	Up in AD	3.36195e-05	0.106821	0.000495106	1.71091	3.61193	1.51482	3.89829	0.969398
	FAT1	sp|Q14517|FAT1_HUMAN	Protocadherin Fat 1	96	0.00943746	0.498019	0.000727463	0.228026	0.0294001	0.141655	0.349393	0.054386	NA	NA	0.0688503	0.11754	NA	NA	Up in AD	3.38338e-05	0.141655	0.000497651	5.74585	5.59853	1.86273	1.74676	1.54325
	PDZRN3	sp|Q9UPQ7|PZRN3_HUMAN	E3 ubiquitin-protein ligase PDZRN3	47	0.0532458	0.251031	0.354955	0.0159547	0.463785	0.0117362	0.0159967	0.218932	0.599561	-0.15493	3.49733e-05	0.225161	0.0450452	0.537051	Up in AD	3.39604e-05	0.218932	0.000498902	4.09441	5.34135	0.286214	0.185797	1.02278
	WDR19	sp|Q8NEZ3|WDR19_HUMAN	WD repeat-containing protein 19	85	0.154622	0.0842149	0.248373	0.0302139	4.86083e-05	0.177912	0.197554	0.0495969	NA	NA	0.0250802	0.187638	0.0850566	0.331067	Up in AD	3.42694e-05	0.131063	0.000502826	4.57748	5.97907	3.67739	4.23346	2.53716
	UBA6	sp|A0AVT1|UBA6_HUMAN	Ubiquitin-like modifier-activating enzyme 6	247	0.371131	0.0306617	0.00230941	0.0893991	0.00227095	0.10534	0.540647	-0.00682791	0.140796	0.138386	0.00621141	0.124016	0.150187	0.0554945	Up in AD	3.50645e-05	0.0893991	0.000513866	3.58377	4.7741	3.38622	4.0151	1.60713
	EPS8	sp|Q12929|EPS8_HUMAN	Epidermal growth factor receptor kinase substrate 8	85	0.00427244	0.0993632	0.797395	-0.0284657	0.00115147	0.180679	0.271109	0.0444928	0.482305	0.051301	0.0154537	0.117292	0.0175994	0.438233	Up in AD	3.53098e-05	0.0993632	0.000516831	5.51665	5.82924	3.85737	5.73086	4.48318
	TPR	sp|P12270|TPR_HUMAN	Nucleoprotein TPR	333	0.279215	0.042383	0.649777	-0.0100453	0.000663596	0.0931797	0.220529	0.0271207	0.165188	0.0889275	0.120854	0.0971564	0.000264781	0.138708	Up in AD	3.54684e-05	0.0889275	0.000518521	4.3984	5.1675	4.26891	5.33031	2.83681
	CD151	sp|P48509|CD151_HUMAN	CD151 antigen	7	0.133741	0.14797	0.0195131	0.125103	0.00241861	0.280767	0.0173222	0.21169	0.180051	0.227969	0.0268029	0.311782	0.272288	0.100532	Up in AD	3.6096e-05	0.21169	0.000527054	1.6536	0.954245	0.769495	1.52756	2.58223
	ADCY8	sp|P40145|ADCY8_HUMAN	Adenylate cyclase type 8	70	0.0772623	0.123899	0.356683	0.0125141	0.000131694	0.232757	0.0420069	0.109264	0.228439	0.154415	0.0186857	0.156426	0.224031	0.153064	Up in AD	3.64942e-05	0.153064	0.000532169	3.21732	3.29271	1.40221	0.0712724	0.126419
	DERA	sp|Q9Y315|DEOC_HUMAN	Deoxyribose-phosphate aldolase	40	0.0887821	0.168249	0.0150084	0.251439	0.0197518	0.131505	0.0484182	0.188223	0.500012	-0.00766427	0.0288504	0.164752	0.00794263	0.708465	Up in AD	3.65349e-05	0.168249	0.000532169	3.92618	3.71528	3.26564	3.85537	2.50078
	PLAUR	sp|Q03405|UPAR_HUMAN	Urokinase plasminogen activator surface receptor	15	0.011919	0.573613	0.000174748	0.204651	NA	NA	0.141332	0.0848213	NA	NA	NA	NA	NA	NA	Up in AD	3.80074e-05	0.204651	0.000552948	2.5337	3.04563	3.0823	7.75496	3.42601
	MYD88	sp|Q99836|MYD88_HUMAN	Myeloid differentiation primary response protein MyD88	17	0.00450873	0.37988	0.264887	0.0319326	0.167236	0.135598	0.0061519	0.521795	NA	NA	0.00458955	0.201675	NA	NA	Up in AD	3.81496e-05	0.201675	0.000554346	2.33091	0.661436	1.38149	3.73394	2.63449
	CDH19	sp|Q9H159|CAD19_HUMAN	Cadherin-19	16	0.622491	-0.072425	0.0703897	0.202691	0.645695	-0.0358539	0.115	0.462499	NA	NA	0.825153	-0.109948	3.42902e-07	1.55971	Up in AD	3.87006e-05	0.0834187	0.000561672	0.887437	2.46406	3.9661	1.12535	0
	PPP1R18	sp|Q6NYC8|PPR18_HUMAN	Phostensin	23	0.160604	0.139742	0.349676	0.0138778	0.00525447	0.156221	0.0813908	0.0901532	NA	NA	0.00381835	0.238102	0.010145	0.917573	Up in AD	3.90175e-05	0.147982	0.000565589	1.87462	1.28041	2.42066	5.30223	2.64797
	DPH6	sp|Q7L8W6|DPH6_HUMAN	Diphthine--ammonia ligase	15	0.515829	-0.00791314	0.100083	0.0905621	0.000482179	0.297235	0.00771774	0.255848	NA	NA	0.121154	0.13208	0.0405567	0.193415	Up in AD	3.9458e-05	0.162747	0.000571285	3.36884	3.24057	2.16957	2.85173	0.569515
	UBE2H	sp|P62256|UBE2H_HUMAN	Ubiquitin-conjugating enzyme E2 H	33	0.017729	0.078449	0.0617908	0.104078	0.0016187	0.107478	0.019674	0.108536	0.494717	0.0212408	0.419605	0.0300741	0.0223833	0.282936	Up in AD	3.95091e-05	0.104078	0.000571337	5.36211	5.86792	4.77347	5.16551	2.09291
	NEBL	sp|O76041|NEBL_HUMAN	Nebulette	117	0.273549	0.0313421	0.991722	-0.0847521	0.000194368	0.191506	0.329483	0.0614379	0.00450002	0.25134	0.00894352	0.172138	0.233117	0.12057	Up in AD	3.9672e-05	0.12057	0.000573002	6.66922	6.18311	2.87917	1.78499	3.58657
	RTFDC1	sp|Q9BY42|RTF2_HUMAN	Protein RTF2 homolog	27	0.569567	-0.0272352	0.588181	-0.0196651	0.000144686	0.239835	0.00328311	0.536171	0.400979	0.17582	0.0802056	0.154421	0.0319294	0.417344	Up in AD	3.97477e-05	0.17582	0.000573406	NA	NA	NA	NA	NA
	CYP4F12	sp|Q9HCS2|CP4FC_HUMAN	Cytochrome P450 4F12	18	0.0332846	0.322953	0.46101	0.00697619	0.000175392	0.373912	0.190828	0.0860439	0.185199	0.306556	0.0101619	0.265605	NA	NA	Up in AD	4.01842e-05	0.286081	0.000579008	0.836359	1.27453	0.440942	0.799081	0.182934
	PCNA	sp|P12004|PCNA_HUMAN	Proliferating cell nuclear antigen	40	0.173817	0.116137	0.164592	0.0560518	7.353e-05	0.175864	0.588798	-0.0261187	0.42382	0.0806108	0.00253686	0.242061	0.126947	0.132101	Up in AD	4.07694e-05	0.116137	0.000586074	3.14419	4.07803	2.90977	3.19258	2.08975
	GPRC5B	sp|Q9NZH0|GPC5B_HUMAN	G-protein coupled receptor family C group 5 member B	67	0.938002	-0.220945	0.300957	0.0320325	0.000775621	0.285848	0.0291398	0.447652	0.0850207	0.372477	0.00690706	0.385348	0.0451237	1.22378	Up in AD	4.07721e-05	0.372477	0.000586074	9.57498	7.10526	8.62485	2.48707	3.46053
	SPAST	sp|Q9UBP0|SPAST_HUMAN	Spastin	102	0.0828441	0.0644056	0.00458843	0.0663747	0.350009	0.00812692	0.0397487	0.169678	0.149523	0.141646	0.108427	0.0463493	0.00203614	0.252256	Up in AD	4.17597e-05	0.0663747	0.000599554	4.05851	4.52121	4.44996	3.78299	3.71364
	SGCD	sp|Q92629|SGCD_HUMAN	Delta-sarcoglycan	29	0.409615	0.0250246	0.00671313	0.124744	0.000204552	0.241174	0.0568534	0.143235	0.479957	0.0733368	0.499828	0.00149274	0.0228295	0.201766	Up in AD	4.18605e-05	0.124744	0.00059962	4.20767	3.17109	2.65465	0.293218	0.394366
	DDR2	sp|Q16832|DDR2_HUMAN	Discoidin domain-containing receptor 2	31	0.0115048	0.243571	0.0384501	0.0939502	0.000403768	0.186761	0.61043	-0.0263139	NA	NA	0.489167	0.0416105	0.0191096	0.705166	Up in AD	4.18641e-05	0.140356	0.00059962	3.47765	3.21389	1.23919	0.655401	1.41015
	UIMC1	sp|Q96RL1|UIMC1_HUMAN	BRCA1-A complex subunit RAP80	8	0.0415835	0.296728	NA	NA	0.300447	0.0511167	0.00148971	0.252101	0.337098	0.373961	0.00101587	0.312977	NA	NA	Up in AD	4.20795e-05	0.296728	0.000601988	3.90579	5.84633	4.11616	4.73627	1.86388
	SMAD2	sp|Q15796|SMAD2_HUMAN	Mothers against decapentaplegic homolog 2	23	0.401343	0.012273	0.285137	0.0397115	0.00197359	0.114716	0.159884	0.110407	0.0406009	0.17395	0.000755904	0.209097	0.162157	0.140775	Up in AD	4.26737e-05	0.114716	0.000609762	5.09613	4.84399	4.22115	5.03951	2.78444
	LYN	sp|P07948|LYN_HUMAN	Tyrosine-protein kinase Lyn	96	0.0658859	0.293839	0.0903675	0.0924263	0.000777011	0.206068	0.00380923	0.405248	0.7934	-0.185314	0.0209759	0.18743	0.613844	-0.0467375	Up in AD	4.27305e-05	0.18743	0.000609848	3.07212	1.53242	1.9866	6.26684	1.08801
	SPEN	sp|Q96T58|MINT_HUMAN	Msx2-interacting protein	98	0.0331401	0.168263	0.107431	0.0352152	0.0152167	0.079306	0.777458	-0.035646	0.0117361	0.427174	0.00213142	0.162736	NA	NA	Up in AD	4.29506e-05	0.121021	0.000612263	4.04227	4.77192	3.8378	5.06857	2.07767
	C2orf88	sp|Q9BSF0|SMAKA_HUMAN	Small membrane A-kinase anchor protein	37	0.391359	0.0566648	0.149201	0.0964312	0.00361196	0.213657	0.00307194	0.572663	0.23859	0.367775	0.208921	0.0920779	0.00563854	0.352257	Up in AD	4.30966e-05	0.213657	0.000613616	3.0761	3.4201	3.34018	2.15497	0.730205
	PAF1	sp|Q8N7H5|PAF1_HUMAN	RNA polymerase II-associated factor 1 homolog	41	0.242337	0.077817	0.79616	-0.0176341	2.95498e-05	0.153833	0.0527179	0.0708326	NA	NA	0.248629	0.0571072	0.0142289	0.248268	Up in AD	4.32555e-05	0.0743248	0.000615149	3.48965	3.47632	3.58196	3.22287	1.74316
	LRP1	sp|Q07954|LRP1_HUMAN	Prolow-density lipoprotein receptor-related protein 1	701	0.0975543	0.143178	0.00102033	0.112655	0.00174201	0.0670866	0.123444	0.0783521	0.284186	0.0706181	0.0315375	0.068023	0.978387	-0.174866	Up in AD	4.40814e-05	0.0706181	0.00062577	3.96236	2.51274	1.82893	3.19683	1.61542
	RHBDF1	sp|Q96CC6|RHDF1_HUMAN	Inactive rhomboid protein 1	21	0.113104	0.146994	0.52537	-0.00297483	0.00143731	0.166505	0.145598	0.0629108	NA	NA	0.00323908	0.250201	0.0270741	1.3931	Up in AD	4.41064e-05	0.15675	0.00062577	1.71043	0	0.791007	0.0573349	2.44657
	RNASET2	sp|O00584|RNT2_HUMAN	Ribonuclease T2	27	0.179132	0.131983	0.206342	0.0900205	0.000296874	0.240007	0.0720119	0.18882	0.242171	0.296001	0.0760996	0.101171	0.0133175	0.478477	Up in AD	4.51713e-05	0.18882	0.000640121	3.42821	3.91677	3.96196	7.92126	1.25665
	GMPPA	sp|Q96IJ6|GMPPA_HUMAN	Mannose-1-phosphate guanyltransferase alpha	53	0.120399	0.116193	0.138804	0.0481898	0.0527407	0.0702503	0.340778	0.0633833	0.000873419	0.222082	0.000826449	0.125811	0.910138	-0.148774	Up in AD	4.57585e-05	0.0702503	0.000647679	1.97752	2.30876	1.47164	1.33884	0.927197
	POLR2I	sp|P36954|RPB9_HUMAN	DNA-directed RNA polymerase II subunit RPB9	23	0.0178187	0.217636	0.146339	0.0576491	0.0203264	0.101441	0.345852	0.0218616	0.506819	-0.0536088	0.00062132	0.2792	0.0344611	0.214974	Up in AD	4.60342e-05	0.101441	0.000650815	2.40008	1.94033	3.11046	0.992487	2.76848
	TROVE2	sp|P10155|RO60_HUMAN	60 kDa SS-A/Ro ribonucleoprotein	128	0.244751	0.0819791	0.0105006	0.100038	0.00104868	0.150086	0.0173796	0.21571	0.0887378	0.14775	0.582052	-0.0406271	0.0826729	0.143665	Up in AD	4.62218e-05	0.143665	0.0006527	5.65547	5.38036	4.72815	4.86653	3.12013
	CLCN2	sp|P51788|CLCN2_HUMAN	Chloride channel protein 2	26	0.721316	-0.132991	0.0563854	0.227097	0.00229606	0.224452	0.00329284	0.683836	NA	NA	0.0240744	0.432348	NA	NA	Up in AD	4.7431e-05	0.227097	0.000668988	1.60724	1.07917	1.03057	1.49735	0.880505
	MTSS1L	sp|Q765P7|MTSSL_HUMAN	MTSS1-like protein	127	0.0823182	0.0235603	0.815667	-0.0394838	8.97955e-05	0.20898	0.48919	0.00319854	0.112111	0.157296	0.000666644	0.249977	0.943546	-0.230757	Up in AD	4.75895e-05	0.0235603	0.000670438	5.38719	1.02477	1.93982	0.078826	2.01072
	FCGR2A	sp|P12318|FCG2A_HUMAN	Low affinity immunoglobulin gamma Fc region receptor II-a	18	0.00942831	0.172368	0.417458	0.0281609	0.000114077	0.339647	0.0589372	0.252013	NA	NA	0.282226	0.146808	NA	NA	Up in AD	4.77662e-05	0.172368	0.000672138	2.17144	1.15461	3.90243	8.58935	1.96646
	SOWAHC	sp|Q53LP3|SWAHC_HUMAN	Ankyrin repeat domain-containing protein SOWAHC	16	0.036669	0.144801	0.720871	-0.0243161	0.0020052	0.164808	0.0677061	0.107513	NA	NA	0.00208518	0.159991	NA	NA	Up in AD	4.78413e-05	0.144801	0.000672409	1.43599	1.71141	1.37467	1.13466	0.224815
	MAN1C1	sp|Q9NR34|MA1C1_HUMAN	Mannosyl-oligosaccharide 1,2-alpha-mannosidase IC	17	0.0338024	0.256736	0.0533587	0.0703726	2.22998e-05	0.223037	0.139892	0.0885005	0.619855	-0.212193	0.0765161	0.087075	0.789907	-0.331679	Up in AD	4.80672e-05	0.087075	0.00067423	1.61111	3.98164	1.18525	2.47416	1.92297
	LGALS9	sp|O00182|LEG9_HUMAN	Galectin-9	20	0.156395	0.260809	0.0377884	0.234545	0.00019465	0.367809	0.0113679	0.332085	0.494561	0.0382367	0.0730033	0.287852	0.446663	0.0601162	Up in AD	4.80832e-05	0.260809	0.00067423	1.34189	0.971881	1.90021	5.73658	4.37871
	VSIG4	sp|Q9Y279|VSIG4_HUMAN	V-set and immunoglobulin domain-containing protein 4	13	0.0395851	0.801916	0.0835391	0.339935	0.00188216	0.363853	0.0071977	0.602854	0.165314	0.313136	NA	NA	0.165583	0.421733	Up in AD	4.82812e-05	0.392793	0.000676218	1.30666	1.32432	3.07385	6.97057	1.37436
	FBXO2	sp|Q9UK22|FBX2_HUMAN	F-box only protein 2	268	0.00143205	0.055308	0.732865	-0.0267806	0.000155648	0.209602	0.448631	0.0102921	0.448578	0.0486652	0.00850409	0.187186	0.799597	-0.101235	Up in AD	5.02146e-05	0.0486652	0.00070123	4.45963	2.73783	1.17024	1.1472	0.80357
	R3HDM1	sp|Q15032|R3HD1_HUMAN	R3H domain-containing protein 1	38	0.026858	0.239642	0.0107531	0.134321	NA	NA	0.514551	-0.00277218	NA	NA	0.00679817	0.192185	0.00787188	0.311826	Up in AD	5.02223e-05	0.192185	0.00070123	4.90938	7.97951	4.6199	4.97183	4.84888
	RBM4	sp|Q9BWF3|RBM4_HUMAN	RNA-binding protein 4	66	0.0195237	0.16441	0.16947	0.0388434	0.00147886	0.11027	0.10023	0.0768415	0.0162232	0.14641	NA	NA	NA	NA	Up in AD	5.02421e-05	0.11027	0.00070123	4.58746	5.93973	4.58727	5.73218	2.10792
	PPBP	sp|P02775|CXCL7_HUMAN	Platelet basic protein	20	0.033983	0.379214	0.00685234	0.393332	0.589447	-0.0476175	0.0438314	0.522452	0.0254719	0.992201	0.0792454	0.290769	0.0185594	1.09236	Up in AD	5.05234e-05	0.393332	0.000703598	NA	NA	NA	NA	NA
	ACOX2	sp|Q99424|ACOX2_HUMAN	Peroxisomal acyl-coenzyme A oxidase 2	43	0.0121094	0.0966045	0.0484532	0.0818628	0.000777906	0.184142	0.0480922	0.214002	0.468375	0.0765914	0.109986	0.125265	0.199349	0.433559	Up in AD	5.05289e-05	0.125265	0.000703598	3.63873	2.08772	0.235061	0.159979	0.593201
	MAP3K6	sp|O95382|M3K6_HUMAN	Mitogen-activated protein kinase kinase kinase 6	32	0.0270107	0.461564	0.0369205	0.100047	NA	NA	0.000552446	0.348815	0.393154	0.0777339	0.0372668	0.203427	NA	NA	Up in AD	5.08234e-05	0.203427	0.000706881	0.991234	0	0.197023	0.173391	0.370409
	HIST1H2BH	sp|Q93079|H2B1H_HUMAN	Histone H2B type 1-H	198	0.337359	0.0781404	0.095089	0.0872034	0.000404343	0.246755	0.00418744	0.885767	NA	NA	NA	NA	NA	NA	Up in AD	5.09406e-05	0.166979	0.000707381	NA	NA	NA	NA	NA
	EPB41L5	sp|Q9HCM4|E41L5_HUMAN	Band 4.1-like protein 5	63	0.0325595	0.098691	0.961203	-0.0760118	0.000211777	0.251589	0.331748	0.0308211	0.499984	0.00863233	0.00263672	0.250633	0.0786946	0.349739	Up in AD	5.09771e-05	0.098691	0.000707381	4.37258	5.16937	3.00311	3.36148	3.41015
	PHYKPL	sp|Q8IUZ5|AT2L2_HUMAN	5-phosphohydroxy-L-lysine phospho-lyase	45	0.132558	0.0926417	0.234173	0.0463876	7.82705e-05	0.29026	0.0276511	0.204386	0.149101	0.301166	0.144193	0.185955	0.158497	0.177427	Up in AD	5.11132e-05	0.185955	0.000708193	3.45379	2.64131	2.92265	4.61158	2.27712
	LPCAT2	sp|Q7L5N7|PCAT2_HUMAN	Lysophosphatidylcholine acyltransferase 2	47	0.353543	0.10173	0.0228192	0.200576	0.00159994	0.245629	0.081246	0.155288	0.32987	0.193923	0.031199	0.252283	0.021273	0.264292	Up in AD	5.12237e-05	0.200576	0.000708193	2.28118	4.89092	5.25514	9.27509	0.796334
	MPDZ	sp|O75970|MPDZ_HUMAN	Multiple PDZ domain protein	200	0.555804	-0.012653	0.120207	0.0396447	0.0002557	0.108254	0.338276	0.0260058	0.503415	-0.0212556	0.00967934	0.0900277	0.00815811	0.366953	Up in AD	5.12461e-05	0.0396447	0.000708193	5.82073	6.80492	5.8371	1.55948	4.19697
	FCGBP	sp|Q9Y6R7|FCGBP_HUMAN	IgGFc-binding protein	183	0.154634	0.476888	0.169809	0.194657	0.0077916	0.488026	0.00212087	1.16616	0.0158923	0.746842	0.12745	0.352442	0.261561	0.384138	Up in AD	5.12714e-05	0.476888	0.000708193	0.149837	0	0.248471	1.94277	0
	MAFK	sp|O60675|MAFK_HUMAN	Transcription factor MafK	10	0.0829461	0.181538	0.096266	0.100861	0.00436855	0.17681	0.00159595	0.327737	NA	NA	NA	NA	NA	NA	Up in AD	5.19955e-05	0.179174	0.000717371	0.0893577	0.233352	0.432321	0.43339	0.119157
	SNX2	sp|O60749|SNX2_HUMAN	Sorting nexin-2	175	0.204259	0.0344802	0.820031	-0.0234929	8.2056e-05	0.0878543	0.177393	0.0247017	0.032972	0.0942768	0.00296571	0.0792582	0.987176	-0.308412	Up in AD	5.21772e-05	0.0344802	0.000718595	4.8763	5.88316	4.24149	6.8043	3.46876
	SGSM2	sp|O43147-2|SGSM2_HUMAN	Isoform 2 of Small G protein signaling modulator 2	63	0.124808	0.299909	0.0207912	0.106429	NA	NA	0.862846	-0.130347	0.35557	0.132835	2.3418e-05	0.351959	0.0728046	0.317978	Up in AD	5.22038e-05	0.216372	0.000718595	2.33255	2.09987	1.35462	2.19663	0.632101
	NT5C	sp|Q8TCD5|NT5C_HUMAN	5'(3')-deoxyribonucleotidase, cytosolic type	40	0.188473	0.158921	0.0789932	0.119334	0.00439361	0.159659	0.13878	0.126767	0.0103844	0.408976	0.0177628	0.209438	0.141706	0.150905	Up in AD	5.24945e-05	0.158921	0.00072177	1.38324	1.34708	1.0135	1.64038	0.591633
	UNC93B1	sp|Q9H1C4|UN93B_HUMAN	Protein unc-93 homolog B1	6	0.0166767	0.261345	NA	NA	NA	NA	0.0788516	0.181772	0.0131114	0.66944	0.00415898	0.338472	0.118344	0.558354	Up in AD	5.28925e-05	0.338472	0.00072641	0.937541	0	0.0327884	1.63247	0.794195
	NSFL1C	sp|Q9UNZ2|NSF1C_HUMAN	NSFL1 cofactor p47	162	0.142996	0.0525823	0.229772	0.0224784	0.220698	0.0152001	0.0965648	0.0447657	0.0024826	0.182857	0.0111847	0.183849	0.0124339	0.233681	Up in AD	5.32284e-05	0.0525823	0.000730189	3.81165	3.89895	3.73547	4.34447	2.55945
	CPVL	sp|Q9H3G5|CPVL_HUMAN	Probable serine carboxypeptidase CPVL	32	0.0767649	0.447545	0.0998571	0.172966	0.000101362	0.356342	0.364763	0.0878804	0.357359	0.247984	0.283927	0.136263	0.00845815	1.40561	Up in AD	5.34694e-05	0.247984	0.000732659	2.17506	2.69084	3.77644	7.36471	2.53553
	TMA7	sp|Q9Y2S6|TMA7_HUMAN	Translation machinery-associated protein 7	10	0.376277	0.0729903	0.275667	0.134191	0.00979854	0.126604	0.0510751	0.327454	0.0038948	0.279772	0.215742	0.147764	0.00564075	0.666086	Up in AD	5.39296e-05	0.147764	0.000738123	6.88434	7.71169	6.61236	5.81388	4.63491
	SGPL1	sp|O95470|SGPL1_HUMAN	Sphingosine-1-phosphate lyase 1	47	0.368278	0.0421372	0.0489072	0.081626	0.000392845	0.204617	0.0123026	0.235054	0.309409	0.150774	0.061342	0.10532	0.149426	0.21514	Up in AD	5.40652e-05	0.150774	0.000739137	4.32445	4.68598	3.59152	3.90729	2.2235
	THOC2	sp|Q8NI27|THOC2_HUMAN	THO complex subunit 2	50	0.349188	0.0274947	0.275709	0.0174703	8.02285e-05	0.127125	0.0449118	0.0971806	0.503226	-0.0321166	0.0300782	0.131359	0.0473416	0.250053	Up in AD	5.43408e-05	0.0971806	0.000742061	4.65529	5.53682	4.15463	5.63747	2.0502
	SNN	sp|O75324|SNN_HUMAN	Stannin	6	0.0468862	0.333036	NA	NA	0.424423	0.0329645	0.0609017	0.198331	NA	NA	0.000130397	0.236514	0.0556492	0.963414	Up in AD	5.4419e-05	0.236514	0.000742286	4.05138	3.49793	1.98582	3.23852	1.85964
	RECQL	sp|P46063|RECQ1_HUMAN	ATP-dependent DNA helicase Q1	111	0.424283	0.0273733	0.0589344	0.0760913	6.13065e-05	0.214642	0.00722409	0.283827	0.20848	0.109735	0.323419	0.0651381	0.334213	0.0310572	Up in AD	5.45001e-05	0.0760913	0.000742549	2.29735	1.8365	2.14596	3.27557	0.877894
	DOCK8	sp|Q8NF50|DOCK8_HUMAN	Dedicator of cytokinesis protein 8	45	0.094084	0.173171	0.0285684	0.0960763	0.00162558	0.165815	0.0346913	0.29476	NA	NA	0.058709	0.198915	NA	NA	Up in AD	5.49344e-05	0.173171	0.000747618	1.15985	0.986014	2.50147	6.7751	0.0818291
	TJP1	tr|G3V1L9|G3V1L9_HUMAN	Tight junction protein 1 (Zona occludens 1), isoform CRA_a	392	0.710741	-0.0543668	0.363436	0.0140999	NA	NA	NA	NA	0.000607977	0.244186	0.0111116	0.164193	0.00512968	0.296658	Up in AD	5.51929e-05	0.164193	0.000749478	7.47185	6.36217	7.55171	5.55446	6.40349
	GMFG	sp|O60234|GMFG_HUMAN	Glia maturation factor gamma	64	0.0488289	0.0675401	0.0419248	0.0911926	0.000953599	0.123731	0.00843128	0.185776	NA	NA	0.304788	0.104669	0.290925	0.0913398	Up in AD	5.51958e-05	0.0980042	0.000749478	1.80937	2.05406	3.45888	6.11559	3.5789
	NECTIN2	sp|Q92692|NECT2_HUMAN	Nectin-2	22	0.142193	0.198468	0.144091	0.0427862	4.43474e-05	0.232905	0.0669792	0.134767	NA	NA	NA	NA	NA	NA	Up in AD	5.59934e-05	0.166618	0.00075945	3.18758	1.81763	1.21388	3.27164	4.10095
	PSMA6	sp|P60900|PSA6_HUMAN	Proteasome subunit alpha type-6	193	0.0555471	0.0979459	0.025225	0.0432248	0.00501786	0.0768243	0.0283095	0.104194	0.121934	0.0722155	0.0143618	0.118427	0.74413	-0.0463192	Up in AD	5.60856e-05	0.0768243	0.000759842	5.26955	7.0885	5.41058	6.18406	5.34358
	TAP1	sp|Q03518|TAP1_HUMAN	Antigen peptide transporter 1	34	0.0364689	0.188087	0.187129	0.0543252	0.000723783	0.310398	0.00621986	0.437931	0.190784	0.234962	0.334706	0.157683	0.135261	0.19176	Up in AD	5.70436e-05	0.19176	0.000771951	2.9929	1.79067	1.87094	2.37834	3.19827
	WASF2	sp|Q9Y6W5|WASF2_HUMAN	Wiskott-Aldrich syndrome protein family member 2	50	0.333148	0.0523289	0.0811307	0.097651	0.000173164	0.267814	0.529042	-0.00943495	0.0283901	0.24442	0.0295888	0.205674	0.129661	0.199861	Up in AD	5.77344e-05	0.199861	0.000780421	5.06947	2.94707	4.384	6.40319	4.90564
	DNAAF5	sp|Q86Y56|DAAF5_HUMAN	Dynein assembly factor 5, axonemal	33	0.31788	0.0399722	0.0176924	0.0707183	9.4001e-05	0.235875	0.42828	0.0142822	NA	NA	0.327011	0.101575	0.020982	0.812165	Up in AD	5.79078e-05	0.0861466	0.000781885	1.59026	2.41158	0.668157	0.813028	0.444846
	FOXO1	sp|Q12778|FOXO1_HUMAN	Forkhead box protein O1	19	0.184496	0.134867	0.0361076	0.106362	NA	NA	0.0832394	0.384047	0.0238657	0.232838	0.000721201	0.409638	NA	NA	Up in AD	5.80859e-05	0.232838	0.00078341	4.3645	2.81228	2.79056	3.47325	1.92549
	PSMA4	sp|P25789|PSA4_HUMAN	Proteasome subunit alpha type-4	175	0.0328921	0.0998242	0.0303316	0.0390666	0.00201626	0.0959014	0.0330101	0.102837	0.0284558	0.114707	0.243547	0.0354972	0.595493	-0.0164743	Up in AD	5.84229e-05	0.0959014	0.000787072	4.57042	6.39467	4.94322	5.63021	4.03182
	SCGN	sp|O76038|SEGN_HUMAN	Secretagogin	42	0.0946076	0.590107	0.170707	0.0944406	0.00210351	0.294935	0.121835	0.299684	0.273418	0.225869	0.00189755	0.506644	0.127876	0.374557	Up in AD	5.85124e-05	0.299684	0.000787395	NA	NA	NA	NA	NA
	COMMD6	sp|Q7Z4G1|COMD6_HUMAN	COMM domain-containing protein 6	25	0.243774	0.0364002	0.190687	0.0496725	0.000186771	0.125534	0.57729	-0.00714671	0.378886	0.10611	0.000233462	0.223268	0.620633	-0.0354158	Up in AD	5.85991e-05	0.0496725	0.00078768	4.14013	5.68447	4.39557	4.52529	3.67493
	AGRN	sp|O00468-6|AGRIN_HUMAN	Isoform 6 of Agrin	322	0.0192653	0.16395	0.0258122	0.0776032	NA	NA	0.026908	0.144831	0.00749571	0.187823	0.0246718	0.120542	0.638608	-0.0426615	Up in AD	5.86709e-05	0.132687	0.000787764	1.37291	1.46693	0.750742	0.403717	2.53275
	FGGY	sp|Q96C11|FGGY_HUMAN	FGGY carbohydrate kinase domain-containing protein	43	0.0332861	0.243778	0.0313515	0.139208	9.1937e-05	0.276556	0.491513	0.00283556	0.160917	0.427585	0.0420119	0.199396	0.868681	-0.423511	Up in AD	5.88812e-05	0.199396	0.000789704	4.79469	4.74256	2.29859	3.00155	1.59374
	STARD10	sp|Q9Y365|PCTL_HUMAN	PCTP-like protein	52	0.0102298	0.224635	0.0556944	0.0708429	NA	NA	0.0376456	0.10044	0.318015	0.112276	0.0013529	0.12493	0.173388	0.0672113	Up in AD	5.92329e-05	0.106358	0.000793537	2.05152	3.13455	2.31027	1.97259	2.19105
	PTN	sp|P21246|PTN_HUMAN	Pleiotrophin	57	0.0240544	0.832953	0.00284628	0.55115	0.00774731	0.497628	0.057702	0.542403	0.390702	0.267295	0.0265221	0.502715	0.886956	-0.553241	Up in AD	5.9568e-05	0.502715	0.000797137	8.58143	5.53101	6.04806	1.58279	5.70761
	PHPT1	sp|Q9NRX4|PHP14_HUMAN	14 kDa phosphohistidine phosphatase	83	0.547907	-0.00762017	0.419671	0.0111802	0.000602944	0.174221	0.132535	0.116612	0.0391103	0.151324	0.00061134	0.214292	0.645745	-0.0470923	Up in AD	5.99445e-05	0.116612	0.000801282	2.87879	2.29204	1.87099	1.65324	1.68649
	APOBR	sp|Q0VD83|APOBR_HUMAN	Apolipoprotein B receptor	21	0.0315825	0.554413	0.00468275	0.215807	0.164635	0.109229	0.593278	-0.033137	NA	NA	0.000689593	0.877549	NA	NA	Up in AD	6.00979e-05	0.215807	0.00080244	0.232994	0	0	0.470058	0
	MRVI1	sp|Q9Y6F6-4|MRVI1_HUMAN	Isoform 4 of Protein MRVI1	85	0.00212487	0.195077	0.284279	0.0347026	NA	NA	NA	NA	0.0762942	0.188188	0.00473355	0.37263	0.0460593	0.497849	Up in AD	6.05124e-05	0.195077	0.000806228	5.46639	2.8387	0.814226	2.02627	0.913299
	KCNN2	sp|Q9H2S1|KCNN2_HUMAN	Small conductance calcium-activated potassium channel protein 2	19	0.247913	0.0803179	0.244099	0.0375905	8.68325e-06	0.424314	0.0150264	0.237833	NA	NA	0.490077	0.0163826	0.425197	0.0500771	Up in AD	6.05158e-05	0.0651975	0.000806228	1.68527	4.86528	1.574	0.339465	3.52906
	THOC5	sp|Q13769|THOC5_HUMAN	THO complex subunit 5 homolog	36	0.116118	0.0649713	0.151107	0.0395393	0.00326978	0.12571	0.219736	0.0868955	0.468031	0.0515048	0.000284091	0.194658	NA	NA	Up in AD	6.13851e-05	0.0759334	0.000816904	3.27007	4.55741	2.66961	3.06972	1.43979
	MYO9B	sp|Q13459|MYO9B_HUMAN	Unconventional myosin-IXb	124	0.488867	0.00611656	0.0176748	0.236904	0.000497405	0.180805	0.0411551	0.377026	0.155354	0.331026	0.0558592	0.169955	0.191918	0.0853272	Up in AD	6.16423e-05	0.180805	0.00081942	2.11051	1.2995	3.16468	5.44382	1.26716
	CDC42EP4	sp|Q9H3Q1|BORG4_HUMAN	Cdc42 effector protein 4	129	0.623497	-0.0360428	0.723359	-0.0612263	0.000103883	0.402565	0.104838	0.192263	0.0805827	0.321958	0.0145614	0.39347	0.0519656	0.791312	Up in AD	6.24042e-05	0.321958	0.000828632	6.26147	2.74927	2.05165	1.58426	4.36008
	SULF2	sp|Q8IWU5|SULF2_HUMAN	Extracellular sulfatase Sulf-2	13	0.0738477	0.460223	0.00533486	0.168394	NA	NA	0.00132136	0.374485	NA	NA	NA	NA	NA	NA	Up in AD	6.25387e-05	0.374485	0.0008295	2.01545	5.19933	3.61793	3.53385	2.27327
	LACTB2	sp|Q53H82|LACB2_HUMAN	Endoribonuclease LACTB2	53	0.346535	0.0551135	0.0614462	0.112386	0.000173896	0.185927	0.0175007	0.292014	0.422009	0.0667995	0.22302	0.0795654	0.0496765	0.279536	Up in AD	6.29383e-05	0.112386	0.00083388	2.19921	3.11421	2.30825	2.5054	0.591312
	MOB1A	sp|Q9H8S9|MOB1A_HUMAN	MOB kinase activator 1A	28	0.0472196	0.205493	0.0784786	0.0957862	0.000471869	0.249776	NA	NA	NA	NA	NA	NA	0.0404506	0.24948	Up in AD	6.34365e-05	0.227486	0.000839555	4.75483	4.27955	3.70757	6.90094	3.72683
	ACTR3	sp|P61158|ARP3_HUMAN	Actin-related protein 3	425	0.0167552	0.0628621	0.0304868	0.031107	0.0159255	0.0392319	0.0662144	0.0385377	0.388086	0.0288766	0.00155633	0.0735069	0.947279	-0.165466	Up in AD	6.37392e-05	0.0385377	0.000842091	4.74684	5.77747	4.71976	6.96346	3.15821
	ANTXR1	sp|Q9H6X2|ANTR1_HUMAN	Anthrax toxin receptor 1	21	0.973493	-0.0366795	0.220435	0.0384538	1.30316e-06	0.439122	0.0514466	0.208205	0.506065	-0.055786	0.0557342	0.167113	0.759952	-0.163227	Up in AD	6.37682e-05	0.0384538	0.000842091	4.46286	2.44404	1.72175	2.90464	1.69955
	PARK7	sp|Q99497|PARK7_HUMAN	Protein deglycase DJ-1	462	0.0130653	0.0811143	0.366565	0.0190651	0.00154624	0.101626	0.311038	0.0191512	0.0708356	0.181313	0.416962	0.0258327	0.00453958	0.156576	Up in AD	6.38383e-05	0.0811143	0.000842091	6.54488	7.18061	5.56292	4.59989	4.09858
	S1PR1	sp|P21453|S1PR1_HUMAN	Sphingosine 1-phosphate receptor 1	26	0.0086079	0.143548	0.129546	0.0552944	0.00599269	0.200728	0.539975	-0.00623516	0.497919	0.0380338	0.000642949	0.180449	0.270687	0.119666	Up in AD	6.44283e-05	0.119666	0.000848942	6.27191	2.96995	0.837266	0.279592	4.52334
	RBM39	sp|Q14498|RBM39_HUMAN	RNA-binding protein 39	71	0.0636389	0.0603044	0.30989	0.0156959	0.0119738	0.0859723	0.0531765	0.120921	0.224767	0.0905276	0.135186	0.0829899	0.000821996	0.175725	Up in AD	6.45711e-05	0.0859723	0.000849892	6.94085	7.69924	6.94667	8.66963	5.39061
	DHRS13	sp|Q6UX07|DHR13_HUMAN	Dehydrogenase/reductase SDR family member 13	26	0.0367815	0.174674	0.00121829	0.101333	0.00173065	0.155629	0.15703	0.0928496	0.493136	0.0603159	0.419907	0.0192299	0.12923	0.244464	Up in AD	6.64294e-05	0.101333	0.000873395	NA	NA	NA	NA	NA
	S100A16	sp|Q96FQ6|S10AG_HUMAN	Protein S100-A16	20	0.175428	0.171873	0.594393	-0.0122161	0.0016353	0.182658	0.102076	0.0647772	0.0140156	0.307238	0.00153109	0.224617	0.87443	-0.178175	Up in AD	6.65402e-05	0.171873	0.000873894	4.71986	1.57791	2.44083	0.41896	4.31418
	PHLPP1	sp|O60346|PHLP1_HUMAN	PH domain leucine-rich repeat-containing protein phosphatase 1	128	0.730868	-0.105239	0.0160841	0.175829	0.00648494	0.109457	0.108906	0.270903	0.082742	0.243289	0.123991	0.091756	0.00390587	0.509165	Up in AD	6.74531e-05	0.175829	0.000884916	7.47472	5.30945	7.10292	4.09144	3.80972
	ACSF2	sp|Q96CM8|ACSF2_HUMAN	Acyl-CoA synthetase family member 2, mitochondrial	95	0.0182232	0.187226	0.160625	0.0907059	0.000114818	0.260637	0.0865021	0.115277	0.499439	0.0151749	0.0368938	0.180926	0.628926	-0.0905234	Up in AD	6.80856e-05	0.115277	0.000892241	3.33656	0	0.945642	2.55108	1.03101
	SERPINH1	sp|P50454|SERPH_HUMAN	Serpin H1	77	0.010027	0.23517	0.0707113	0.105511	0.00015971	0.351723	0.0484297	0.326659	0.499992	0.0061436	0.770936	-0.177901	0.159934	0.216416	Up in AD	6.82623e-05	0.216416	0.000893581	1.92524	0.521189	0.772541	1.86732	3.2251
	PLXNB3	sp|Q9ULL4|PLXB3_HUMAN	Plexin-B3	104	0.685959	-0.112415	0.179361	0.074587	3.94529e-05	0.25541	0.0164256	0.329428	0.499994	0.00673515	0.318761	0.073923	0.0269009	0.389685	Up in AD	6.88224e-05	0.074587	0.000899933	2.68318	1.53101	2.49863	0.123274	0
	SPECC1L	sp|Q69YQ0|CYTSA_HUMAN	Cytospin-A	83	0.15875	0.0409263	0.0151072	0.0526218	0.0375206	0.0376111	0.189762	0.0331107	0.00265752	0.326589	0.217662	0.0297857	0.0348427	0.21808	Up in AD	6.91662e-05	0.0409263	0.000903288	3.72398	3.9781	3.39273	3.83857	1.75991
	PLEKHF2	sp|Q9H8W4|PKHF2_HUMAN	Pleckstrin homology domain-containing family F member 2	34	0.31841	0.0382795	0.38645	0.0149553	0.000101128	0.221492	0.0819597	0.222262	NA	NA	0.0116693	0.16488	NA	NA	Up in AD	6.92293e-05	0.16488	0.000903288	2.2175	2.13009	1.41259	3.40276	1.44578
	SERF2	sp|P84101|SERF2_HUMAN	Small EDRK-rich factor 2	2	0.613814	-0.0576331	0.127104	0.128968	NA	NA	0.00264282	0.504881	0.00381833	0.45854	0.0152723	0.290712	NA	NA	Up in AD	6.97937e-05	0.290712	0.000909665	5.33185	5.74322	5.84073	5.46046	4.27713
	NBN	sp|O60934|NBN_HUMAN	Nibrin	47	0.410128	0.0215105	0.930072	-0.0607979	0.000786314	0.155159	0.0122202	0.254294	NA	NA	0.0498229	0.153018	0.0110142	0.326445	Up in AD	7.05773e-05	0.154089	0.000918881	3.29525	5.14042	3.16474	3.47623	1.9436
	DOCK11	sp|Q5JSL3|DOC11_HUMAN	Dedicator of cytokinesis protein 11	106	0.10111	0.0774424	0.335938	0.0115983	4.69587e-06	0.199009	0.132361	0.022244	0.320846	0.134972	0.303699	0.0410748	0.174158	0.225483	Up in AD	7.12541e-05	0.0774424	0.000926689	0.697802	3.73552	1.7677	4.86476	0.799924
	PAK4	sp|O96013|PAK4_HUMAN	Serine/threonine-protein kinase PAK 4	40	0.427851	0.0122676	0.477662	0.00171685	0.0367771	0.0620437	0.223685	0.0967309	0.013872	0.403315	0.00191783	0.18835	0.00803574	0.923682	Up in AD	7.14226e-05	0.0967309	0.000927876	1.56178	1.22257	1.57253	1.4213	1.41485
	PDGFRB	sp|P09619|PGFRB_HUMAN	Platelet-derived growth factor receptor beta	67	0.00669155	0.232224	0.0119638	0.0760057	0.00359172	0.119898	0.181826	0.091119	0.501193	-0.0426326	0.171691	0.0939648	0.0808254	0.263615	Up in AD	7.20395e-05	0.0939648	0.000934879	5.25282	2.37173	0.403919	0.215845	5.16498
	SCARA3	sp|Q6AZY7|SCAR3_HUMAN	Scavenger receptor class A member 3	20	0.128544	0.420356	0.0169673	0.296555	0.0131845	0.209533	0.00107495	1.21203	NA	NA	0.405778	0.123542	NA	NA	Up in AD	7.21758e-05	0.296555	0.000935639	4.50945	1.63997	0.696778	0.0392207	0.514645
	KIF1C	sp|O43896|KIF1C_HUMAN	Kinesin-like protein KIF1C	63	0.111076	0.140388	0.145484	0.033962	0.000261225	0.104101	0.443504	0.00576079	0.584588	-0.0925611	0.0209776	0.21297	0.0160134	0.88026	Up in AD	7.26278e-05	0.104101	0.000940483	1.96257	1.09493	3.51892	1.07063	0.866151
	HSPB2	sp|Q16082|HSPB2_HUMAN	Heat shock protein beta-2	10	0.0238255	0.448858	0.046429	0.163718	NA	NA	0.0708038	0.239289	0.0449007	0.339471	0.00361112	0.312154	NA	NA	Up in AD	7.28882e-05	0.312154	0.000942839	1.16097	0	0.585078	0	0.0831957
	HIST1H2BO	sp|P23527|H2B1O_HUMAN	Histone H2B type 1-O	217	0.364342	0.0664876	0.0904274	0.0993041	0.000732462	0.242834	0.00351088	0.929137	NA	NA	NA	NA	NA	NA	Up in AD	7.36694e-05	0.171069	0.00095192	NA	NA	NA	NA	NA
	HIVEP3	sp|Q5T1R4|ZEP3_HUMAN	Transcription factor HIVEP3	14	0.0010049	0.361833	0.015205	0.15722	0.0100618	0.239905	0.556077	-0.0595365	NA	NA	NA	NA	NA	NA	Up in AD	7.42204e-05	0.198562	0.000958009	1.83923	3.35934	0.931299	2.94113	1.35473
	CYBRD1	sp|Q53TN4|CYBR1_HUMAN	Cytochrome b reductase 1	21	0.960408	-0.135547	0.280863	0.0564086	7.4566e-07	0.438528	0.212631	0.0726396	0.285372	0.1778	0.058897	0.322123	0.531191	-0.0387033	Up in AD	7.46873e-05	0.0726396	0.000963002	6.55625	3.48279	3.39854	4.86366	2.79775
	OCLN	sp|Q16625|OCLN_HUMAN	Occludin	33	0.0298947	0.122848	0.181867	0.0440951	0.00519651	0.181109	0.021979	0.169061	NA	NA	0.150947	0.0720031	0.023348	0.682815	Up in AD	7.52785e-05	0.145955	0.000969584	1.40523	3.02276	1.1202	0.949128	4.72804
	MTMR3	sp|Q13615|MTMR3_HUMAN	Myotubularin-related protein 3	74	0.161747	0.0450462	0.613056	-0.00957398	1.14952e-06	0.152108	0.631402	-0.00734375	NA	NA	0.127683	0.050713	0.239407	0.052411	Up in AD	7.55817e-05	0.0478796	0.000972447	4.37619	3.35371	2.9885	3.43661	3.02267
	KIAA0930	sp|Q6ICG6|K0930_HUMAN	Uncharacterized protein KIAA0930	61	0.554722	-0.0196509	0.055748	0.0921019	0.035374	0.0732886	0.135679	0.134402	0.0262479	0.249848	0.00778093	0.0973877	0.0129354	0.322156	Up in AD	7.61669e-05	0.0973877	0.000978928	4.86838	3.68542	4.27817	2.4624	0.881052
	HOGA1	sp|Q86XE5|HOGA1_HUMAN	4-hydroxy-2-oxoglutarate aldolase, mitochondrial	16	0.0759911	0.255699	0.578396	-0.0144808	8.4346e-05	0.443431	0.023733	0.369938	0.386195	0.180412	0.0166861	0.242334	0.709313	-0.0673542	Up in AD	7.76031e-05	0.242334	0.000996321	2.09311	0.792868	0.699104	0.591969	0
	DAAM1	sp|Q9Y4D1|DAAM1_HUMAN	Disheveled-associated activator of morphogenesis 1	171	0.178953	0.0459332	0.308507	0.0125357	0.000554425	0.104645	0.479103	0.00202336	0.469483	0.0349769	0.00134181	0.183363	0.0439652	0.0818308	Up in AD	7.81711e-05	0.0459332	0.00100254	5.68512	7.17204	3.23814	5.28868	2.80987
	OPHN1	sp|O60890|OPHN1_HUMAN	Oligophrenin-1	93	0.12636	0.0657276	0.232594	0.030639	0.0308051	0.0569704	0.404012	0.012685	0.496386	0.0158797	1.58123e-05	0.155077	0.144325	0.115464	Up in AD	7.93329e-05	0.0569704	0.00101636	6.3496	4.70741	3.45382	3.27165	2.26085
	DNAJC2	sp|Q99543|DNJC2_HUMAN	DnaJ homolog subfamily C member 2	42	0.00728799	0.188555	0.000991277	0.0752489	0.0143157	0.0647276	0.345662	0.0162161	NA	NA	0.47993	0.0117218	0.136994	0.221841	Up in AD	7.94946e-05	0.0699882	0.00101734	3.75223	5.60564	3.21806	5.89664	2.52903
	TNKS	sp|O95271|TNKS1_HUMAN	Tankyrase-1	81	0.0814711	0.135113	0.0623181	0.0894149	0.0132359	0.138012	0.708648	-0.071265	0.508868	-0.0411925	0.527025	-0.0128342	3.31505e-05	0.737883	Up in AD	8.06022e-05	0.0894149	0.00103042	4.27577	6.58252	4.50832	3.87791	1.65025
	DNASE2	sp|O00115|DNS2A_HUMAN	Deoxyribonuclease-2-alpha	19	0.0300871	0.251483	0.0647525	0.115732	0.0012681	0.219333	0.105377	0.0980552	NA	NA	0.112034	0.104998	0.0821855	0.171708	Up in AD	8.06954e-05	0.14372	0.00103052	2.69429	1.23259	1.14325	2.67423	0.207369
	TRADD	sp|Q15628|TRADD_HUMAN	Tumor necrosis factor receptor type 1-associated DEATH domain protein	19	0.311264	0.0911869	0.0967349	0.105949	0.0023329	0.181776	0.0097121	0.479075	NA	NA	0.0659555	0.144734	0.0540574	0.410178	Up in AD	8.15995e-05	0.163255	0.00104096	0.636765	1.53125	0.955415	0.751903	0.221542
	CDK12	sp|Q9NYV4|CDK12_HUMAN	Cyclin-dependent kinase 12	24	0.00792338	0.134387	0.0873402	0.0427457	NA	NA	NA	NA	0.530682	-0.12266	0.103373	0.113309	0.000391818	1.25973	Up in AD	8.26184e-05	0.113309	0.00105284	3.88573	4.46482	3.12851	4.57987	1.4063
	NFIC	sp|P08651|NFIC_HUMAN	Nuclear factor 1 C-type	41	0.518715	-0.00659686	0.19432	0.096174	0.0078549	0.206666	0.00866136	0.412493	0.250829	0.218272	0.133912	0.134941	0.0019197	0.329815	Up in AD	8.32266e-05	0.206666	0.00105946	3.05084	2.79558	1.81197	3.10292	1.34664
	NPY	sp|P01303|NPY_HUMAN	Pro-neuropeptide Y	31	0.00095336	0.320952	0.0950528	0.213644	0.320365	0.0425898	0.493762	0.00334016	0.00992223	0.434215	0.00607076	0.445083	0.515249	-0.0110219	Up in AD	8.36015e-05	0.213644	0.00106311	0.300376	6.33151	0.82261	0	2.38349
	RILPL1	sp|Q5EBL4|RIPL1_HUMAN	RILP-like protein 1	73	0.819034	-0.132028	0.236928	0.0502214	0.000539548	0.152275	0.142419	0.127436	0.0667314	0.16023	0.0156473	0.120704	0.029783	0.191125	Up in AD	8.6193e-05	0.127436	0.00109491	2.2615	1.50312	2.31748	2.13649	1.05548
	GNA11	sp|P29992|GNA11_HUMAN	Guanine nucleotide-binding protein subunit alpha-11	197	0.368066	0.0262165	0.755859	-0.0216861	0.00255544	0.0745042	0.315948	0.0350517	0.232127	0.0985459	0.000179248	0.168956	0.0499043	0.141045	Up in AD	8.6561e-05	0.0745042	0.00109842	2.18522	3.3504	1.81602	1.89106	2.98486
	IMPDH2	sp|P12268|IMDH2_HUMAN	Inosine-5'-monophosphate dehydrogenase 2	101	0.560553	-0.0198659	0.260343	0.0359915	2.85048e-05	0.180378	0.00860067	0.234476	0.381488	0.0942882	0.700594	-0.063388	0.0491681	0.31419	Up in AD	8.70729e-05	0.0942882	0.00110375	4.53264	4.86975	4.01364	4.46437	1.78599
	VAV1	sp|P15498|VAV_HUMAN	Proto-oncogene vav	34	0.0710109	0.286333	0.145666	0.0694398	0.0245783	0.116271	0.00930187	0.837545	NA	NA	0.0436273	0.343357	0.0257707	0.568487	Up in AD	8.73269e-05	0.314845	0.0011058	0.941596	0	0.984092	3.40449	1.14901
	MYCBP	sp|Q99417|MYCBP_HUMAN	C-Myc-binding protein	31	0.102581	0.0975869	0.424734	0.00673238	0.0476178	0.0634056	0.311816	0.0418796	NA	NA	NA	NA	2.52938e-05	0.7349	Up in AD	8.90929e-05	0.0634056	0.00112698	3.70806	4.91361	2.1826	4.18733	3.35162
	TMEM199	sp|Q8N511|TM199_HUMAN	Transmembrane protein 199	16	0.0925723	0.162701	0.13406	0.0418826	0.0831698	0.0729568	0.215787	0.0630327	0.499998	0.00442821	0.00114059	0.156312	0.003831	0.398351	Up in AD	8.93056e-05	0.0729568	0.00112848	2.14067	2.84669	1.98465	2.88866	0.683815
	SYNE3	sp|Q6ZMZ3|SYNE3_HUMAN	Nesprin-3	60	0.745765	-0.0883868	0.150491	0.079754	1.06689e-05	0.186255	0.10539	0.16668	NA	NA	0.0511617	0.122236	0.426237	0.0332334	Up in AD	8.96439e-05	0.100995	0.00113157	1.02058	1.11981	1.61583	1.13816	1.10637
	ARHGAP4	sp|P98171|RHG04_HUMAN	Rho GTPase-activating protein 4	36	0.103925	0.118536	0.722192	-0.0317407	0.000137685	0.296888	0.00395327	0.208707	NA	NA	0.406472	0.0403724	NA	NA	Up in AD	9.01331e-05	0.118536	0.00113655	NA	NA	NA	NA	NA
	COLGALT2	sp|Q8IYK4|GT252_HUMAN	Procollagen galactosyltransferase 2	24	0.261388	0.0398492	0.0651432	0.0756868	0.00078041	0.149177	0.0065847	0.158784	NA	NA	0.0340301	0.19323	0.941078	-0.242786	Up in AD	9.08899e-05	0.112432	0.00114489	3.78025	4.26639	4.4348	1.51492	0.727921
	PSMD5	sp|Q16401|PSMD5_HUMAN	26S proteasome non-ATPase regulatory subunit 5	92	0.0977187	0.0468754	0.153001	0.0324042	0.00194353	0.101978	0.658942	-0.0346005	0.156676	0.0992114	0.000758892	0.108177	0.219724	0.0540222	Up in AD	9.11374e-05	0.0540222	0.0011468	3.6272	4.11011	2.85522	4.09752	1.46856
	STT3A	sp|P46977|STT3A_HUMAN	Dolichyl-diphosphooligosaccharide--protein glycosyltransferase subunit STT3A	31	0.0720057	0.109136	0.0154999	0.0543206	0.000791083	0.146065	0.0333736	0.105141	0.43299	0.0591784	0.275756	0.0387605	0.145275	0.122381	Up in AD	9.25911e-05	0.105141	0.00116388	5.31384	4.41932	4.42532	4.92944	3.9897
	SLC46A1	sp|Q96NT5|PCFT_HUMAN	Proton-coupled folate transporter	10	0.0081923	0.197937	NA	NA	0.0610499	0.138697	0.00164234	0.381745	NA	NA	NA	NA	NA	NA	Up in AD	9.29689e-05	0.197937	0.00116741	2.74953	3.16659	2.15278	1.58865	0.277273
	UBR2	sp|Q8IWV8|UBR2_HUMAN	E3 ubiquitin-protein ligase UBR2	110	0.0382844	0.098354	0.00221297	0.0823547	0.0757381	0.0725736	0.0181419	0.0759926	0.356164	0.0770306	0.170713	0.0548324	0.0740449	0.160469	Up in AD	9.43132e-05	0.0770306	0.00118084	3.55101	3.94701	2.60217	3.31465	1.38705
	MSH6	sp|P52701|MSH6_HUMAN	DNA mismatch repair protein Msh6	67	0.547143	-0.0229238	0.0174313	0.182121	0.000986565	0.141248	0.020916	0.358199	0.191871	0.256316	0.265896	0.0666023	0.0522647	0.181158	Up in AD	9.44024e-05	0.181158	0.00118084	2.93525	4.20953	3.71915	4.38378	0.963536
	LRRN3	sp|Q9H3W5|LRRN3_HUMAN	Leucine-rich repeat neuronal protein 3	5	0.0533723	0.192418	NA	NA	NA	NA	NA	NA	NA	NA	0.000138167	0.633572	NA	NA	Up in AD	9.45197e-05	0.412995	0.00118084	4.99767	5.97501	2.18295	1.78929	1.05752
	VCAN	sp|P13611|CSPG2_HUMAN	Versican core protein	1224	0.755272	-0.156231	0.132523	0.178296	0.00415033	0.289249	0.022487	0.820955	0.0262798	0.563338	0.00671388	0.826108	0.3191	0.0776136	Up in AD	9.45571e-05	0.289249	0.00118084	4.00577	3.97802	5.22296	2.80648	1.32569
	ZYG11B	sp|Q9C0D3|ZY11B_HUMAN	Protein zyg-11 homolog B	98	0.0506977	0.0867976	0.000665314	0.0684829	0.138599	0.0349002	0.0135131	0.112069	0.752977	-0.126831	0.158868	0.0668896	0.0696346	0.0940063	Up in AD	9.45959e-05	0.0684829	0.00118084	3.3865	5.32569	2.75569	2.57843	2.12931
	VAMP7	sp|P51809|VAMP7_HUMAN	Vesicle-associated membrane protein 7	46	0.0717788	0.106171	0.00152209	0.118787	0.355128	0.0190381	0.142472	0.0719761	0.511068	-0.0363539	0.668819	-0.0387921	0.000278675	0.231715	Up in AD	9.46382e-05	0.0719761	0.00118084	3.59757	4.79533	3.74479	3.71512	2.2871
	LDHB	sp|P07195|LDHB_HUMAN	L-lactate dehydrogenase B chain	1504	0.122868	0.0869622	0.0819604	0.0518241	0.00141095	0.0829406	0.510074	-0.00134286	0.00526494	0.133355	0.0340827	0.0825666	0.405393	0.0245831	Up in AD	9.47268e-05	0.0825666	0.00118084	10.0196	9.75187	8.122	6.88847	5.36815
	TYW5	sp|A2RUC4|TYW5_HUMAN	tRNA wybutosine-synthesizing protein 5	26	0.0969553	0.113498	0.106822	0.0378281	0.00655657	0.100903	0.196803	0.0763887	NA	NA	0.015536	0.0945117	0.0143685	0.150656	Up in AD	9.53222e-05	0.0977072	0.00118616	2.48488	3.15251	1.87486	2.32693	0.863165
	CDK11B	sp|P21127|CD11B_HUMAN	Cyclin-dependent kinase 11B	52	0.219877	0.0426039	0.574262	-0.00571896	0.000735373	0.101106	0.441007	0.00760057	0.33495	0.177381	0.00126917	0.284735	0.0305581	0.323994	Up in AD	9.53504e-05	0.101106	0.00118616	2.69596	2.91677	3.19149	3.08786	1.90302
	CD34	sp|P28906|CD34_HUMAN	Hematopoietic progenitor cell antigen CD34	11	0.0257896	0.388152	0.0570186	0.122452	0.166888	0.0866513	0.00933633	0.393076	0.5	-0.0020446	0.0184957	0.30886	0.0261254	0.534243	Up in AD	9.81814e-05	0.30886	0.00122011	0.159664	0.292041	0.0155163	0.279597	5.20983
	DPY19L3	sp|Q6ZPD9|D19L3_HUMAN	Probable C-mannosyltransferase DPY19L3	29	0.0292206	0.123991	0.169236	0.0433543	1.25749e-05	0.326908	0.680541	-0.0300666	NA	NA	0.0795587	0.120659	0.938872	-0.334757	Up in AD	9.96098e-05	0.0820065	0.00123658	5.22584	4.51602	2.92274	3.70743	1.11921
	BORCS6	sp|Q96GS4|BORC6_HUMAN	BLOC-1-related complex subunit 6	52	0.318867	0.0408152	0.655305	-0.016049	9.53405e-05	0.0930774	0.436154	0.00804917	NA	NA	NA	NA	0.00217851	0.21061	Up in AD	9.99556e-05	0.0408152	0.00123959	0.619499	0.651522	0.409066	0.492652	0.426286
	SMAD1	sp|Q15797|SMAD1_HUMAN	Mothers against decapentaplegic homolog 1	25	0.2615	0.0309304	0.110197	0.0416773	0.0952418	0.0737717	0.0400732	0.144849	0.0830457	0.198639	0.00407595	0.278099	0.0155813	1.32486	Up in AD	0.00010161	0.144849	0.00125881	4.63439	3.57853	2.8213	0.441716	3.73327
	CA3	sp|P07451|CAH3_HUMAN	Carbonic anhydrase 3	27	0.0422245	0.642956	0.000932817	0.407942	0.138851	0.152728	0.27062	0.136125	0.147582	0.683565	0.291983	0.151723	0.00922941	1.06514	Up in AD	0.000102708	0.407942	0.0012711	0.637141	1.34697	0.686437	0.147996	1.03314
	VCL	sp|P18206|VINC_HUMAN	Vinculin	395	0.0479973	0.131599	0.595216	-0.00713413	0.000302831	0.37792	0.093363	0.110617	0.206036	0.155908	0.00602586	0.223796	0.592382	-0.0324266	Up in AD	0.000103403	0.131599	0.00127839	4.3397	5.19185	1.60375	5.76414	3.07337
	TANC1	sp|Q9C0D5|TANC1_HUMAN	Protein TANC1	79	0.323955	0.0802678	0.0279519	0.16729	0.00298304	0.194054	0.0877265	0.160364	0.468827	0.0945755	0.524905	-0.019625	0.00103496	0.343076	Up in AD	0.00010461	0.160364	0.00129198	1.65762	1.19094	2.57375	2.5249	1.59943
	MAFG	sp|O15525|MAFG_HUMAN	Transcription factor MafG	20	0.020558	0.21157	0.0898648	0.083446	0.00351446	0.125913	0.0228345	0.133075	NA	NA	0.138489	0.110484	NA	NA	Up in AD	0.000106573	0.125913	0.00131415	1.18296	0.878222	1.01719	1.55308	0.260277
	MYOF	sp|Q9NZM1|MYOF_HUMAN	Myoferlin	169	0.103669	0.0859252	0.088294	0.120643	4.43765e-05	0.419215	0.0109366	0.233184	0.449759	0.12206	0.506911	-0.019422	0.611609	-0.0713001	Up in AD	0.000106624	0.120643	0.00131415	0.674284	2.07347	1.34258	6.32987	2.57952
	AIF1	sp|P55008|AIF1_HUMAN	Allograft inflammatory factor 1	37	0.224236	0.118925	0.024493	0.26565	0.000458572	0.316326	0.00523515	0.611155	0.128928	0.379457	0.373517	0.136693	0.981448	-0.594568	Up in AD	0.000107094	0.26565	0.0013186	4.32565	2.86919	5.80784	9.32066	3.12617
	SLC35B3	sp|Q9H1N7|S35B3_HUMAN	Adenosine 3'-phospho 5'-phosphosulfate transporter 2	3	0.000108486	0.246691	NA	NA	NA	NA	NA	NA	NA	NA	NA	NA	NA	NA	Up in AD	0.000108486	0.246691	0.00133437	2.24803	2.38801	2.42605	2.12665	0.599457
	GRB2	sp|P62993|GRB2_HUMAN	Growth factor receptor-bound protein 2	121	0.155238	0.0591931	0.0762257	0.0252362	0.0562742	0.0379197	0.024855	0.0607405	0.0196637	0.115621	0.00607076	0.0935199	0.326987	0.0549161	Up in AD	0.00010996	0.0591931	0.00135112	4.20082	5.60456	3.9743	5.90296	1.88276
	STAG2	sp|Q8N3U4-2|STAG2_HUMAN	Isoform 2 of Cohesin subunit SA-2	89	0.501225	-0.000531762	0.0237886	0.137897	NA	NA	0.00872444	0.426678	0.403606	0.110151	0.0132159	0.16975	0.00650962	0.365958	Up in AD	0.000110216	0.153823	0.00135287	5.1937	5.85334	5.19049	6.0454	3.345
	CTSD	sp|P07339|CATD_HUMAN	Cathepsin D	564	0.322819	0.038643	0.311956	0.0235769	5.8412e-06	0.256215	0.143536	0.0868343	0.0897241	0.257937	0.479216	0.0150102	NA	NA	Up in AD	0.000110642	0.0627387	0.00135672	2.26749	0.389828	1.43492	1.89708	2.19186
	UEVLD	sp|Q8IX04|UEVLD_HUMAN	Ubiquitin-conjugating enzyme E2 variant 3	33	0.333806	0.0457758	0.0704581	0.0958755	5.5398e-05	0.230324	0.359611	0.039204	0.258339	0.156132	0.00973246	0.14805	0.555607	-0.014039	Up in AD	0.000111017	0.0958755	0.00135857	3.34598	3.16784	2.5497	3.04586	1.83781
	RAB11B	sp|Q15907|RB11B_HUMAN	Ras-related protein Rab-11B	302	0.0386051	0.0537302	0.141079	0.0207027	0.00410546	0.0414268	0.252595	0.0220508	0.0321671	0.0874162	0.010822	0.0633826	0.332911	0.0343834	Up in AD	0.000111019	0.0414268	0.00135857	2.35177	1.73869	2.13952	1.64779	2.14142
	PLCB3	sp|Q01970|PLCB3_HUMAN	1-phosphatidylinositol 4,5-bisphosphate phosphodiesterase beta-3	116	0.286731	0.0736087	0.68024	-0.014256	2.83297e-05	0.149547	0.233091	0.0353863	0.153494	0.123483	0.0252746	0.122667	0.131326	0.110619	Up in AD	0.000111223	0.110619	0.00135968	1.44795	0.164024	0.335588	1.04815	0.629664
	C1orf123	sp|Q9NWV4|CA123_HUMAN	UPF0587 protein C1orf123	66	0.120537	0.129178	0.0594693	0.0873318	NA	NA	0.016746	0.143442	0.0432506	0.160353	0.00121034	0.226039	0.589619	-0.0329228	Up in AD	0.000112362	0.13631	0.00137221	5.34878	6.40076	4.88073	4.36044	3.53824
	SBDS	sp|Q9Y3A5|SBDS_HUMAN	Ribosome maturation protein SBDS	122	0.500809	-0.000301985	0.0261546	0.177889	0.0019771	0.182874	0.0259662	0.55925	0.0937651	0.153991	0.0921742	0.117503	0.11897	0.0820209	Up in AD	0.000115563	0.153991	0.0014094	5.50713	6.64311	5.73051	5.73344	3.52659
	NDP	sp|Q00604|NDP_HUMAN	Norrin	11	0.0359887	0.648012	0.00545803	0.312372	NA	NA	0.00490269	0.773133	NA	NA	NA	NA	0.151973	0.628835	Up in AD	0.000115641	0.638424	0.0014094	4.86563	2.99708	2.87054	0.10279	0.236925
	PFN1	sp|P07737|PROF1_HUMAN	Profilin-1	291	0.441449	0.0175816	0.191663	0.0827257	0.000455305	0.153038	0.00534029	0.241041	0.0565612	0.164399	0.438939	0.0250476	0.136658	0.0562354	Up in AD	0.000116364	0.0827257	0.0014166	4.334	4.48862	4.74272	6.10101	4.23729
	AEBP1	sp|Q8IUX7|AEBP1_HUMAN	Adipocyte enhancer-binding protein 1	30	0.0225298	0.399949	0.113532	0.0977808	0.0390227	0.265592	0.00339603	0.51036	0.236748	0.523019	0.0256264	0.213092	0.339809	0.104924	Up in AD	0.000116468	0.265592	0.0014166	3.03918	0	0.497809	0.204583	1.79188
	CLCN6	sp|P51797|CLCN6_HUMAN	Chloride transport protein 6	118	0.000830931	0.121896	0.0242628	0.0688738	0.19556	0.0319824	0.189534	0.0365094	0.60107	-0.0687054	0.026469	0.0893811	0.0596164	0.113322	Up in AD	0.000117676	0.0688738	0.00142984	3.63644	3.90945	2.86281	3.9761	1.10835
	KIF5B	sp|P33176|KINH_HUMAN	Kinesin-1 heavy chain	308	0.668348	-0.0409196	0.254417	0.0213646	0.000101932	0.105916	0.301676	0.035988	0.0262592	0.124698	0.00580549	0.107421	0.903731	-0.119524	Up in AD	0.000119083	0.035988	0.00144547	4.58618	4.80241	5.94983	5.31212	3.72952
	ABCA3	sp|Q99758|ABCA3_HUMAN	ATP-binding cassette sub-family A member 3	87	0.0189303	0.153292	0.000436409	0.0898525	0.0721508	0.0519351	0.183575	0.0706064	0.682617	-0.188555	0.40465	0.0297227	0.0241625	0.477944	Up in AD	0.000120282	0.0706064	0.00145855	2.99053	2.80497	1.6249	0.549913	1.18835
	LAMB2	sp|P55268|LAMB2_HUMAN	Laminin subunit beta-2	381	0.0497606	0.149208	0.088183	0.0806239	0.00168967	0.294387	0.0272418	0.202012	0.286224	0.128283	0.0700413	0.174912	0.183554	0.0981904	Up in AD	0.000121835	0.149208	0.0014759	4.77267	2.54685	0.614192	1.60368	4.75978
	TXLNA	sp|P40222|TXLNA_HUMAN	Alpha-taxilin	74	0.231712	0.043727	0.377886	0.00872111	0.00460307	0.0555722	0.138944	0.0309219	0.512168	-0.0271543	0.504797	-0.00587499	5.23835e-05	0.142097	Up in AD	0.00012365	0.0309219	0.00149638	2.70491	2.498	2.53144	2.3585	1.78137
	PAXBP1	sp|Q9Y5B6|PAXB1_HUMAN	PAX3- and PAX7-binding protein 1	42	0.0773214	0.155013	0.0645566	0.0618556	0.0221519	0.112393	0.85724	-0.0844576	NA	NA	0.00179084	0.243557	0.0249717	0.722677	Up in AD	0.000124415	0.133703	0.00150399	3.27916	4.40211	3.69135	4.09792	1.07963
	OTUD7B	sp|Q6GQQ9|OTU7B_HUMAN	OTU domain-containing protein 7B	121	0.725169	-0.100194	0.102057	0.112948	0.0047932	0.154989	0.155404	0.25763	0.0554937	0.270585	0.31961	0.0794473	0.000783244	0.252289	Up in AD	0.000124529	0.154989	0.00150399	3.04216	2.11165	3.74368	0.671119	0.548728
	TMEM43	sp|Q9BTV4|TMM43_HUMAN	Transmembrane protein 43	45	0.060476	0.168393	0.444332	0.00784295	1.03248e-05	0.185512	0.133389	0.0508205	0.372647	0.139716	0.112299	0.146189	0.517321	-0.00428512	Up in AD	0.000128701	0.139716	0.00155281	3.03655	3.36381	2.53441	3.39031	2.30233
	ACTL6A	sp|O96019|ACL6A_HUMAN	Actin-like protein 6A	38	0.447609	0.0210219	0.672619	-0.0205997	7.28235e-05	0.154163	0.060956	0.098313	0.47568	0.0519095	0.0245672	0.151669	0.0514539	0.691858	Up in AD	0.000128986	0.098313	0.00155427	3.98751	4.92434	4.10357	4.59284	2.73115
	IL16	sp|Q14005|IL16_HUMAN	Pro-interleukin-16	32	0.311629	0.0808667	0.172402	0.0751627	0.00149646	0.151556	0.157942	0.132129	NA	NA	0.00117768	0.315994	0.297606	0.230743	Up in AD	0.000129081	0.141843	0.00155427	0.791715	2.00666	0.829501	3.83947	0.828612
	TBCA	sp|O75347|TBCA_HUMAN	Tubulin-specific chaperone A	113	0.109118	0.0544048	0.194407	0.0323086	0.000647555	0.0926277	0.211954	0.0255076	0.0424562	0.175393	0.56845	-0.036128	0.01211	0.437298	Up in AD	0.000134487	0.0544048	0.00161694	4.70601	6.79585	4.64122	4.15226	3.44075
	KCTD7	sp|Q96MP8|KCTD7_HUMAN	BTB/POZ domain-containing protein KCTD7	11	0.112231	0.185069	0.0402864	0.267919	0.399709	0.0213261	0.128378	0.169091	0.265706	0.240999	0.000826049	0.163175	0.0167221	0.317615	Up in AD	0.000134554	0.185069	0.00161694	2.96018	3.34584	2.57839	3.54485	0.743327
	CLK1	sp|P49759|CLK1_HUMAN	Dual specificity protein kinase CLK1	5	0.199392	0.189256	NA	NA	NA	NA	0.000670785	0.535004	NA	NA	NA	NA	0.00946948	0.470789	Up in AD	0.000135237	0.470789	0.00162352	5.85785	7.33788	6.13738	7.08035	5.11646
	PLD2	sp|O14939|PLD2_HUMAN	Phospholipase D2	69	0.0746174	0.1721	0.455792	0.0060889	4.83033e-05	0.256344	0.0522128	0.274257	0.503113	-0.0387424	0.0302446	0.188298	0.663926	-0.0729854	Up in AD	0.000136279	0.1721	0.0016344	2.74224	1.7157	1.31586	3.05174	0.954958
	RSRC1	sp|Q96IZ7|RSRC1_HUMAN	Serine/Arginine-related protein 53	21	0.079458	0.096938	0.344048	0.0171836	0.0285199	0.193846	0.0267738	0.128187	NA	NA	0.00655869	0.120205	0.0354853	0.490067	Up in AD	0.000137914	0.124196	0.00165235	3.5901	4.55919	3.47197	3.83584	1.52742
	EIF2B4	sp|Q9UI10-2|EI2BD_HUMAN	Isoform 2 of Translation initiation factor eIF-2B subunit delta	69	6.32165e-05	0.038887	0.358569	0.00810352	NA	NA	0.384858	0.0129844	0.0343054	0.183764	0.306186	0.0387276	0.0532082	0.157413	Up in AD	0.000138285	0.0388073	0.00165515	3.86336	4.6978	3.83737	3.62507	1.3767
	MAP4	tr|E7EVA0|E7EVA0_HUMAN	Microtubule-associated protein	509	0.662986	-0.0642478	0.306272	0.0346451	NA	NA	NA	NA	0.00220292	0.441991	0.00322971	0.7147	0.0203795	1.17074	Up in AD	0.000141481	0.441991	0.00169172	6.2573	7.21218	6.96498	3.59419	3.92824
	ANP32A	sp|P39687|AN32A_HUMAN	Acidic leucine-rich nuclear phosphoprotein 32 family member A	39	0.421345	0.0250849	0.0531483	0.0958342	0.132167	0.0564463	0.0221584	0.191287	0.000680605	0.230544	0.0788711	0.166201	0.260006	0.100507	Up in AD	0.000141829	0.100507	0.0016942	5.12135	6.32347	5.78411	5.64306	3.24987
	GSR	sp|P00390|GSHR_HUMAN	Glutathione reductase, mitochondrial	199	0.00685058	0.252008	0.853788	-0.0350571	0.00274306	0.115489	0.348739	0.0177117	0.00923595	0.164119	0.468327	0.0595661	0.0379226	0.253922	Up in AD	0.000142105	0.115489	0.00169581	4.00206	4.64254	2.39741	4.49851	3.03363
	PCOLCE	sp|Q15113|PCOC1_HUMAN	Procollagen C-endopeptidase enhancer 1	17	0.0642916	0.462971	0.0223298	0.191378	0.00573656	0.221714	0.00171648	0.568208	0.22863	0.425487	0.435713	0.0775545	0.65646	-0.0779236	Up in AD	0.000142853	0.221714	0.00170304	1.06102	0.858381	0.22307	0.905619	1.83795
	RCHY1	sp|Q96PM5|ZN363_HUMAN	RING finger and CHY zinc finger domain-containing protein 1	12	0.0766988	0.186357	0.0225924	0.0748685	0.00737741	0.128338	0.072898	0.111214	0.402178	0.115243	0.0279017	0.120714	0.0890736	0.126065	Up in AD	0.000143645	0.120714	0.00171078	3.93491	5.07922	3.41124	3.91861	1.81934
	RPAP3	sp|Q9H6T3|RPAP3_HUMAN	RNA polymerase II-associated protein 3	89	0.230932	0.0298892	0.682626	-0.0158164	0.00678069	0.0818169	0.0475577	0.0497322	0.0726421	0.106583	0.155586	0.086718	0.00163954	0.332264	Up in AD	0.000144823	0.0818169	0.00172311	3.45216	4.60621	2.7825	3.9429	1.62426
	ARHGDIB	sp|P52566|GDIR2_HUMAN	Rho GDP-dissociation inhibitor 2	43	0.382535	0.04384	0.331918	0.0316957	2.1768e-05	0.363377	0.0420676	0.166902	0.102859	0.190149	0.235351	0.106822	0.336457	0.0415137	Up in AD	0.000145386	0.106822	0.0017281	3.17676	3.16934	4.38608	8.16649	4.63409
	RAB6A	sp|P20340|RAB6A_HUMAN	Ras-related protein Rab-6A	230	0.0201741	0.119674	0.198066	0.0447593	0.000388146	0.0782582	0.279978	0.0241987	0.0532192	0.0830816	0.0693109	0.0632129	0.595168	-0.0195448	Up in AD	0.000146088	0.0632129	0.00173473	6.85157	8.18762	6.3412	5.80672	5.39665
	CAP1	sp|Q01518|CAP1_HUMAN	Adenylyl cyclase-associated protein 1	244	0.563145	-0.013603	0.0691928	0.0443584	4.93911e-05	0.117668	0.646385	-0.016907	0.0243559	0.104294	0.0371842	0.0877797	0.850541	-0.118216	Up in AD	0.00014664	0.0443584	0.00173955	5.82988	5.57177	5.45689	7.75464	3.72205
	PLPP1	sp|O14494|PLPP1_HUMAN	Phospholipid phosphatase 1	6	0.0144455	0.462319	0.587726	-0.0223257	NA	NA	0.00026718	0.469774	NA	NA	NA	NA	0.0867744	0.234648	Up in AD	0.000147474	0.348483	0.00174756	4.86553	4.1035	3.8517	3.27057	4.28689
	MEGF10	sp|Q96KG7|MEG10_HUMAN	Multiple epidermal growth factor-like domains protein 10	81	0.331649	0.0317554	0.150816	0.0572274	0.00570947	0.138445	0.311028	0.0286848	0.152602	0.233207	0.000314668	0.363302	0.226755	0.158787	Up in AD	0.000147628	0.138445	0.00174756	5.67605	3.84512	4.15256	0.370033	0.25206
	COL4A4	sp|P53420|CO4A4_HUMAN	Collagen alpha-4(IV) chain	13	0.0191279	0.402287	0.0650315	0.159339	0.00693996	0.19652	0.00793171	0.440814	NA	NA	NA	NA	0.454446	0.0437767	Up in AD	0.000147751	0.19652	0.00174756	0.0737512	1.65729	0.201228	0.132755	0.560006
	APAF1	sp|O14727|APAF_HUMAN	Apoptotic protease-activating factor 1	51	0.01246	0.237709	0.171601	0.0300959	0.0204356	0.125451	0.605556	-0.014864	0.00632718	0.466846	0.0321985	0.223033	NA	NA	Up in AD	0.000149156	0.174242	0.00176122	2.35037	4.60104	2.98898	5.28646	0.918397
	GALNT16	sp|Q8N428|GLT16_HUMAN	Polypeptide N-acetylgalactosaminyltransferase 16	33	0.0972793	0.187816	0.135836	0.0500558	0.00415399	0.137351	0.130083	0.0648811	0.495214	0.033872	0.0280888	0.130214	0.00989044	0.805205	Up in AD	0.000149313	0.130214	0.00176122	1.46096	1.96978	0.616025	0.692676	0.463249
	ALCAM	sp|Q13740-2|CD166_HUMAN	Isoform 2 of CD166 antigen	214	0.152004	0.0864518	0.167804	0.060537	NA	NA	0.0103354	0.255563	0.00229073	0.246479	0.0143723	0.131978	0.622112	-0.0380968	Up in AD	0.000149346	0.109215	0.00176122	6.54995	7.53027	6.80381	5.15839	1.22072
	JAK1	sp|P23458|JAK1_HUMAN	Tyrosine-protein kinase JAK1	133	0.37874	0.0236926	0.706091	-0.0124186	0.00135657	0.107566	0.156505	0.0399964	0.312836	0.141479	0.00103363	0.19567	0.0536379	0.188744	Up in AD	0.00014958	0.107566	0.00176226	4.86493	6.06537	3.49536	6.42012	3.85884
	F11R	sp|Q9Y624|JAM1_HUMAN	Junctional adhesion molecule A	20	0.0376356	0.209501	0.0262919	0.102462	8.0286e-05	0.253366	0.477328	0.00384815	0.380051	0.109244	0.470699	0.0198767	0.145628	0.127015	Up in AD	0.000149926	0.109244	0.0017646	0.445394	2.567	0.628984	3.41886	3.12209
	NFKB2	sp|Q00653|NFKB2_HUMAN	Nuclear factor NF-kappa-B p100 subunit	36	0.101386	0.178099	0.0412309	0.0741172	0.000177529	0.189605	0.14161	0.280369	0.364198	0.177012	0.143275	0.106975	NA	NA	Up in AD	0.000151096	0.177556	0.00177664	0.775188	0	0.279573	1.83871	0.771901
	DBF4B	sp|Q8NFT6|DBF4B_HUMAN	Protein DBF4 homolog B	3	0.191538	0.099954	0.102183	0.203106	0.00029145	0.327855	0.0356262	0.414527	NA	NA	NA	NA	NA	NA	Up in AD	0.000151379	0.265481	0.00177822	1.94008	1.13378	1.17852	1.19934	0.460034
	EFR3A	sp|Q14156|EFR3A_HUMAN	Protein EFR3 homolog A	98	0.0309457	0.180739	0.0249888	0.0748459	0.032398	0.0582766	0.930721	-0.138997	0.605331	-0.116006	0.0113233	0.0880099	0.00641324	0.259523	Up in AD	0.000154001	0.0748459	0.00180726	4.6539	6.17036	2.5733	4.49586	1.83576
	SMARCA1	sp|P28370-2|SMCA1_HUMAN	Isoform 2 of Probable global transcription activator SNF2L1	78	0.0202806	0.127376	0.173765	0.0341137	NA	NA	0.10944	0.0530994	0.229622	0.173164	0.000167619	0.228313	0.393778	0.028267	Up in AD	0.000158537	0.0902378	0.00185867	3.72585	5.06149	2.90273	5.08603	1.65535
	SLCO3A1	sp|Q9UIG8-2|SO3A1_HUMAN	Isoform 2 of Solute carrier organic anion transporter family member 3A1	9	0.0582025	0.13976	0.00949751	0.166315	NA	NA	0.212349	0.388624	0.0750106	0.334549	0.0284278	0.189508	0.023641	0.415518	Up in AD	0.000160006	0.262029	0.00187343	0.980735	4.17488	4.1807	1.36547	1.93559
	PSMD10	sp|O75832|PSD10_HUMAN	26S proteasome non-ATPase regulatory subunit 10	113	0.600532	-0.0179352	0.341057	0.01301	9.4284e-05	0.159945	0.121452	0.0855463	0.0367293	0.139373	0.0264005	0.10394	0.475537	0.00533123	Up in AD	0.000160121	0.0855463	0.00187343	4.84606	5.5409	4.39288	3.85474	1.23602
	GGPS1	sp|O95749|GGPPS_HUMAN	Geranylgeranyl pyrophosphate synthase	34	0.117366	0.17342	0.0175852	0.0871639	0.0194024	0.120201	0.758493	-0.113393	0.342283	0.0764126	0.00684119	0.104933	0.0152242	0.279606	Up in AD	0.000160264	0.104933	0.00187343	4.15358	5.50317	3.5946	3.33379	3.10613
	TCTEX1D2	sp|Q8WW35|TC1D2_HUMAN	Tctex1 domain-containing protein 2	6	0.0244742	0.246959	NA	NA	NA	NA	0.000539533	0.431093	NA	NA	NA	NA	NA	NA	Up in AD	0.000161558	0.339026	0.00188593	3.8333	5.94362	1.19442	1.20966	0.187436
	PSMB6	sp|P28072|PSB6_HUMAN	Proteasome subunit beta type-6	80	0.024307	0.119034	0.00327027	0.0732662	0.133508	0.0341643	0.0571756	0.0687572	0.0202039	0.159178	0.480213	0.00772965	0.186117	0.067834	Up in AD	0.000161646	0.0687572	0.00188593	4.59986	4.31268	4.72812	4.45334	3.25301
	SLC1A3	sp|P43003|EAA1_HUMAN	Excitatory amino acid transporter 1	382	0.0239737	0.182706	0.22923	0.0499775	0.00403994	0.163178	0.14192	0.130024	0.541908	-0.0595141	0.000923743	0.232272	0.705949	-0.0981701	Up in AD	0.000163545	0.130024	0.00190623	10.9424	7.77258	6.309	9.38776	4.20926
	KIF13A	sp|Q9H1H9-2|KI13A_HUMAN	Isoform 2 of Kinesin-like protein KIF13A	63	0.0713121	0.128699	0.107941	0.033961	NA	NA	0.0637046	0.0827436	0.704051	-0.341697	0.00111751	0.23907	0.0158908	0.329202	Up in AD	0.000164327	0.105721	0.00191348	3.86586	2.7482	4.63264	2.55836	3.7308
	DYNC1I2	sp|Q13409-2|DC1I2_HUMAN	Isoform 2B of Cytoplasmic dynein 1 intermediate chain 2	357	0.441279	0.0118918	0.0360984	0.10837	NA	NA	0.0111212	0.398168	0.0279259	0.250302	0.0112417	0.176767	0.110742	0.48027	Up in AD	0.000164892	0.213535	0.00191728	6.27384	7.31553	7.5107	5.4443	4.38364
	RABEP2	sp|Q9H5N1|RABE2_HUMAN	Rab GTPase-binding effector protein 2	75	0.307186	0.0375954	0.122477	0.0359677	0.000586641	0.0987481	0.629301	-0.0187046	0.0881669	0.146948	0.221014	0.0464575	0.00416345	0.362773	Up in AD	0.000164972	0.0464575	0.00191728	0.839145	0.560937	0.978066	1.30675	0.232517
	C8A	sp|P07357|CO8A_HUMAN	Complement component C8 alpha chain	24	0.00561556	0.302179	0.012787	0.252964	0.208807	0.117946	0.66468	-0.112682	NA	NA	0.54567	-0.118649	0.00113544	0.44004	Up in AD	0.000165209	0.185455	0.00191818	NA	NA	NA	NA	NA
	DOK1	sp|Q99704|DOK1_HUMAN	Docking protein 1	9	0.0162819	0.374325	0.00561688	0.161056	NA	NA	0.165532	0.112798	NA	NA	0.0309213	0.170114	0.0770293	0.858377	Up in AD	0.00016581	0.170114	0.00192169	0.802536	0.376043	0.76747	1.93454	0.485745
	PAWR	sp|Q96IZ0|PAWR_HUMAN	PRKC apoptosis WT1 regulator protein	17	0.302517	0.0324299	NA	NA	0.0050411	0.217266	0.224206	0.0644504	0.00549068	0.550707	0.0192095	0.218115	NA	NA	Up in AD	0.000165831	0.217266	0.00192169	1.52364	3.41606	1.25334	0.984957	1.55448
	NKAP	sp|Q8N5F7|NKAP_HUMAN	NF-kappa-B-activating protein	9	0.429244	0.0150381	0.0249667	0.133047	0.00816226	0.219671	0.00174643	0.371539	NA	NA	0.236711	0.0746198	NA	NA	Up in AD	0.000166184	0.133047	0.00192393	2.60493	3.79924	2.53572	2.39297	0.705037
	KPNA3	sp|O00505|IMA4_HUMAN	Importin subunit alpha-4	108	0.0476715	0.0596707	0.201449	0.0214364	0.000102658	0.110186	0.0674379	0.0430203	0.502375	-0.0229854	0.146157	0.0745411	0.233563	0.065413	Up in AD	0.000166385	0.0596707	0.0019244	3.58849	4.32108	2.55401	3.65325	1.27475
	AKAP8	sp|O43823|AKAP8_HUMAN	A-kinase anchor protein 8	30	0.0660689	0.196586	0.0112898	0.143558	0.128948	0.0971251	0.0938387	0.104934	0.529638	-0.0895129	0.0753401	0.132663	0.00317397	0.584089	Up in AD	0.000166696	0.132663	0.00192614	2.4679	3.07865	2.07465	3.4499	1.19501
	NMNAT1	sp|Q9HAN9|NMNA1_HUMAN	Nicotinamide/nicotinic acid mononucleotide adenylyltransferase 1	20	0.317442	0.049023	0.0250237	0.0810064	0.0936314	0.077036	0.00657886	0.31984	0.345905	0.287059	0.223719	0.0665239	0.00303777	0.233656	Up in AD	0.000167453	0.0810064	0.00193302	2.86018	2.20154	1.77672	2.31001	0.46628
	SETMAR	sp|Q53H47|SETMR_HUMAN	Histone-lysine N-methyltransferase SETMAR	22	0.17972	0.161399	0.0561172	0.0500394	0.082327	0.0872291	0.363722	0.0183706	NA	NA	0.000742067	0.164874	0.0281729	0.594123	Up in AD	0.000167995	0.124314	0.00193685	2.56255	4.02235	2.70555	3.18612	0.479301
	ARHGEF12	sp|Q9NZN5|ARHGC_HUMAN	Rho guanine nucleotide exchange factor 12	225	0.183902	0.0598701	0.140513	0.0310078	0.00479722	0.0558691	0.262945	0.0171384	0.521834	-0.033931	0.00650823	0.0818802	0.0104468	0.079929	Up in AD	0.000168106	0.0558691	0.00193685	6.54667	6.90706	4.09321	4.52561	4.19837
	MCC	sp|P23508|CRCM_HUMAN	Colorectal mutant cancer protein	68	0.473561	0.00743268	0.745224	-0.0335284	0.000825007	0.139067	0.00241956	0.217534	0.50008	-0.00781564	0.043577	0.180013	0.0760741	0.539593	Up in AD	0.000169306	0.139067	0.0019488	4.10641	3.45552	0.685147	2.86973	1.22296
	C5AR1	sp|P21730|C5AR1_HUMAN	C5a anaphylatoxin chemotactic receptor 1	3	0.0651396	0.488872	NA	NA	0.0218103	0.210485	0.00115988	0.67978	NA	NA	NA	NA	NA	NA	Up in AD	0.000169687	0.488872	0.00195132	1.38533	3.08517	2.36502	7.34472	1.46357
	SLC6A9	sp|P48067-2|SC6A9_HUMAN	Isoform GlyT-1A of Sodium- and chloride-dependent glycine transporter 1	35	0.252934	0.146721	0.0147046	0.21032	NA	NA	0.0739419	0.37223	0.00774601	0.391397	0.0795197	0.10473	0.0381202	0.30701	Up in AD	0.000170862	0.258665	0.00196295	1.1128	0	1.71535	0.100386	0.221901
	NADK2	sp|Q4G0N4|NAKD2_HUMAN	NAD kinase 2, mitochondrial	238	0.141228	0.112227	0.242522	0.0351358	0.000569511	0.136047	0.125222	0.0594983	0.35131	0.0659414	0.00141494	0.152783	0.981801	-0.440104	Up in AD	0.000171846	0.0659414	0.00197237	6.33604	4.6647	3.12127	3.36927	1.80531
	MAN2A2	sp|P49641|MA2A2_HUMAN	Alpha-mannosidase 2x	77	0.014092	0.0980392	0.20066	0.01865	0.0189134	0.0745562	0.142512	0.0748477	0.514698	-0.064161	0.0176657	0.0826799	0.0172687	0.272707	Up in AD	0.000172332	0.0748477	0.00197606	2.99069	2.95404	3.31291	1.80085	2.73294
	LCMT1	sp|Q9UIC8|LCMT1_HUMAN	Leucine carboxyl methyltransferase 1	125	0.0633508	0.0509546	0.00303225	0.0614125	0.192022	0.0231085	0.0635109	0.0646629	0.51406	-0.0204767	0.00134511	0.0915877	0.747841	-0.0656521	Up in AD	0.000173862	0.0509546	0.00199171	4.06086	5.24704	3.47315	3.43328	2.15988
	PLCXD2	tr|A0A1B0GW80|A0A1B0GW80_HUMAN	PI-PLC X domain-containing protein 2	13	0.0208099	0.39305	0.0230293	0.206708	NA	NA	NA	NA	NA	NA	0.00354251	0.274699	NA	NA	Up in AD	0.000174097	0.274699	0.00199193	1.83656	5.49735	2.77074	1.96595	0.0516686
	RAB32	sp|Q13637|RAB32_HUMAN	Ras-related protein Rab-32	31	0.0284194	0.292604	0.103451	0.0690586	0.000120611	0.23239	0.383616	0.0299564	0.211411	0.231343	0.230426	0.0737574	NA	NA	Up in AD	0.000174213	0.15255	0.00199193	1.50016	1.22794	1.61052	3.65775	0.412005
	HMGN3	tr|A0A087WZE9|A0A087WZE9_HUMAN	High mobility group nucleosome-binding domain-containing protein 3	4	0.373345	0.0820294	0.229111	0.0561363	NA	NA	NA	NA	0.000257337	0.653321	0.0111577	0.307149	NA	NA	Up in AD	0.000176735	0.194589	0.00201884	6.02965	6.45041	4.76481	4.55123	2.23169
	EIF5B	sp|O60841|IF2P_HUMAN	Eukaryotic translation initiation factor 5B	157	0.226407	0.0568399	0.248431	0.0162598	8.02995e-06	0.116013	0.259739	0.0257185	0.48041	0.0244346	0.430523	0.0204652	0.0512037	0.131029	Up in AD	0.000177071	0.0257185	0.00202077	4.62223	5.53943	5.26007	5.24721	2.11558
	PACSIN2	sp|Q9UNF0-2|PACN2_HUMAN	Isoform 2 of Protein kinase C and casein kinase substrate in neurons protein 2	125	0.0550311	0.110751	0.0159113	0.0590683	NA	NA	0.573775	-0.0103169	0.385625	0.0376364	0.000332864	0.113658	0.105374	0.0962184	Up in AD	0.000177536	0.0776434	0.00202414	3.27478	4.08779	2.67083	6.17088	2.30294
	DLG5	sp|Q8TDM6|DLG5_HUMAN	Disks large homolog 5	75	0.244107	0.0652145	0.749795	-0.0115821	2.63342e-05	0.108888	0.32719	0.0831468	0.461538	0.0967576	0.00948925	0.112451	NA	NA	Up in AD	0.000179714	0.0899522	0.00204704	2.51635	3.1123	1.42763	0.540109	0.570905
	SLC7A6OS	sp|Q96CW6|S7A6O_HUMAN	Probable RNA polymerase II nuclear localization protein SLC7A6OS	7	0.11029	0.0453977	0.119506	0.0648452	NA	NA	0.00865214	0.266196	NA	NA	0.0267571	0.179474	0.0132739	0.230661	Up in AD	0.00018157	0.179474	0.00206622	3.45403	4.17612	3.04574	4.13434	1.17342
	HLA-DRB1	sp|P01911|2B1F_HUMAN	HLA class II histocompatibility antigen, DRB1-15 beta chain	18	0.00142554	0.437011	NA	NA	NA	NA	NA	NA	0.0221813	1.00109	0.00833753	0.600955	0.966436	-1.074	Up in AD	0.000182113	0.518983	0.00206944	3.37551	3.69357	4.64285	8.97883	2.81026
	DHX9	sp|Q08211|DHX9_HUMAN	ATP-dependent RNA helicase A	474	0.0557501	0.055549	0.403844	0.00601286	0.0100488	0.0686819	0.14702	0.0324081	0.0712467	0.0723667	0.0215966	0.127928	0.0252503	0.0829473	Up in AD	0.000182198	0.0686819	0.00206944	5.24387	6.53601	5.03953	6.53783	3.94085
	KDM8	sp|Q8N371|KDM8_HUMAN	Lysine-specific demethylase 8	18	0.0512204	0.116133	0.0038975	0.0641606	0.805529	-0.0364065	0.0780078	0.0729163	NA	NA	0.0758798	0.0762634	0.00741294	0.407403	Up in AD	0.000182619	0.0745899	0.00207227	1.05361	0.952196	0.774803	0.987158	0.238491
	LFNG	sp|Q8NES3|LFNG_HUMAN	Beta-1,3-N-acetylglucosaminyltransferase lunatic fringe	4	0.00666866	0.959156	NA	NA	NA	NA	0.00226663	0.555055	NA	NA	NA	NA	NA	NA	Up in AD	0.000182893	0.757105	0.00207342	3.03821	1.09441	0.0784172	0.996763	0.941529
	SAA4	sp|P35542|SAA4_HUMAN	Serum amyloid A-4 protein	8	0.00157283	0.285548	0.00505797	0.432511	0.354564	0.0567533	0.0910879	0.30119	NA	NA	NA	NA	NA	NA	Up in AD	0.000183361	0.293369	0.00207676	NA	NA	NA	NA	NA
	DDX23	sp|Q9BUQ8|DDX23_HUMAN	Probable ATP-dependent RNA helicase DDX23	94	0.335652	0.0244349	0.89893	-0.0297545	0.00284629	0.0976467	0.0905083	0.0694189	0.0205524	0.187159	0.24941	0.0617284	0.00331797	0.222967	Up in AD	0.000185218	0.0694189	0.00209582	3.25268	3.98963	2.69018	2.80725	2.93233
	RGPD3	sp|A6NKT7|RGPD3_HUMAN	RanBP2-like and GRIP domain-containing protein 3	116	0.0303173	0.0915125	0.231242	0.0181307	0.000205037	0.0990739	0.0939623	0.0473894	0.308431	0.0717799	NA	NA	NA	NA	Up in AD	0.000185599	0.0717799	0.00209816	0.0946649	0	0.131382	0.617575	0.227976
	TRIM22	sp|Q8IYM9|TRI22_HUMAN	E3 ubiquitin-protein ligase TRIM22	9	0.0395855	0.24452	0.0170765	0.155118	0.0119431	0.195162	0.0486795	0.288884	NA	NA	0.108349	0.22812	NA	NA	Up in AD	0.000188799	0.22812	0.00213232	3.31791	5.40746	3.13563	7.17088	4.10211
	AQP1	sp|P29972|AQP1_HUMAN	Aquaporin-1	71	0.55681	-0.0375796	0.0772372	0.322689	0.000130032	0.788487	0.0957394	0.943437	NA	NA	NA	NA	0.0803711	0.705943	Up in AD	0.000190348	0.705943	0.0021478	2.34158	0.480545	0.0227316	0.038008	0.802368
	PECR	sp|Q9BY49|PECR_HUMAN	Peroxisomal trans-2-enoyl-CoA reductase	24	0.214103	0.125689	0.187855	0.0594706	0.00130228	0.216537	0.169676	0.125287	0.00940709	0.637402	0.384462	0.0424796	0.0429245	0.166921	Up in AD	0.000191033	0.125689	0.00215351	3.01124	4.14784	2.37338	2.71128	0.697618
	CDH4	sp|P55283|CADH4_HUMAN	Cadherin-4	52	0.162484	0.123239	0.0880007	0.0572664	0.000536247	0.13508	0.410764	0.0124125	0.439874	0.0925906	0.00187421	0.148154	0.544783	-0.0184877	Up in AD	0.000194512	0.0925906	0.00219068	1.96795	0.715607	0.201348	0.139791	0.482519
	BBS1	sp|Q8NFJ9|BBS1_HUMAN	Bardet-Biedl syndrome 1 protein	55	0.105941	0.108089	0.162447	0.028235	0.000157988	0.175331	0.323295	0.0164794	0.464006	0.114382	0.312512	0.0628868	0.0111256	0.152218	Up in AD	0.000194865	0.108089	0.00219259	3.61868	3.36146	1.80723	2.35491	0.736387
	ZFP36L1	sp|Q07352|TISB_HUMAN	mRNA decay activator protein ZFP36L1	10	0.0607678	0.387865	0.0593738	0.119512	0.00836813	0.192789	0.00711974	0.450466	NA	NA	0.211837	0.133005	NA	NA	Up in AD	0.000198934	0.192789	0.00223628	5.25849	2.29283	2.98611	5.89363	3.53339
	TRAM1	sp|Q15629|TRAM1_HUMAN	Translocating chain-associated membrane protein 1	9	0.0828972	0.155457	0.0187854	0.112919	0.000740376	0.314706	0.126355	0.0909163	0.363089	0.142815	0.0459978	0.129252	0.601042	-0.0700126	Up in AD	0.000199242	0.129252	0.00223765	5.15427	4.70584	4.67256	5.68396	5.39952
	SCRN2	sp|Q96FV2|SCRN2_HUMAN	Secernin-2	51	0.0875799	0.197552	0.0592494	0.111701	0.000332174	0.236796	0.0838862	0.1117	0.496213	0.0342843	0.0538868	0.172644	0.379813	0.0651184	Up in AD	0.000199841	0.111701	0.00224228	0.816646	0	0.124616	0.296269	0.378803
	CAPN7	sp|Q9Y6W3|CAN7_HUMAN	Calpain-7	93	0.0828743	0.116077	0.0363071	0.0645475	0.00269754	0.0892246	0.410496	0.00737168	0.104663	0.13088	0.0286969	0.105675	0.14814	0.0645755	Up in AD	0.000201217	0.0892246	0.00225562	3.75401	5.07772	3.35412	4.38336	2.15858
	DNAJC8	sp|O75937|DNJC8_HUMAN	DnaJ homolog subfamily C member 8	44	0.225478	0.0630095	0.274257	0.0271982	0.00152239	0.130399	0.0482619	0.0868743	0.274861	0.0858218	0.0307364	0.140978	0.0387483	0.250906	Up in AD	0.000201693	0.0868743	0.00225884	4.71159	5.22496	4.85591	4.68833	3.34521
	RAB9A	sp|P51151|RAB9A_HUMAN	Ras-related protein Rab-9A	57	0.212418	0.0290515	0.0153635	0.0650442	0.090965	0.055077	0.185342	0.0393711	0.491872	0.019384	0.000651735	0.111135	0.0847173	0.111696	Up in AD	0.00020237	0.055077	0.00226432	4.17726	4.48272	4.16489	3.94756	0.576707
	CHRDL1	sp|Q9BU40-2|CRDL1_HUMAN	Isoform 2 of Chordin-like protein 1	15	0.00133156	0.330387	NA	NA	NA	NA	0.264325	0.0914828	NA	NA	0.0058004	0.29218	NA	NA	Up in AD	0.000204012	0.29218	0.00228057	6.93015	6.03928	1.17118	0.434427	0.793337
	BAZ2A	sp|Q9UIF9|BAZ2A_HUMAN	Bromodomain adjacent to zinc finger domain protein 2A	9	0.274278	0.0544076	NA	NA	0.000128248	0.450961	0.058379	0.481353	NA	NA	NA	NA	NA	NA	Up in AD	0.000205039	0.450961	0.00228954	4.14168	4.34767	3.47036	4.30664	3.92187
	NUP160	sp|Q12769|NU160_HUMAN	Nuclear pore complex protein Nup160	110	0.103299	0.0990672	0.50162	-0.000117931	0.00113403	0.117396	0.101202	0.0486192	0.528953	-0.0751272	0.0538628	0.0779299	0.0089903	0.267619	Up in AD	0.000205196	0.0779299	0.00228954	3.589	4.91652	3.22616	4.63011	1.47425
	PTGS1	sp|P23219|PGH1_HUMAN	Prostaglandin G/H synthase 1	13	0.356823	0.102916	0.195617	0.0763273	0.00104392	0.273571	0.0177353	0.185027	NA	NA	0.473721	0.0226601	0.0135096	1.05199	Up in AD	0.000205686	0.143972	0.00229288	0.781622	0.996225	1.91651	5.57844	0.437747
	CA13	sp|Q8N1Q1|CAH13_HUMAN	Carbonic anhydrase 13	5	0.0112762	0.557319	NA	NA	NA	NA	0.00730392	0.439602	NA	NA	NA	NA	0.0250675	1.36876	Up in AD	0.000205987	0.557319	0.00229411	1.81059	2.69061	1.62794	3.24632	1.24647
	RCC1	sp|P18754|RCC1_HUMAN	Regulator of chromosome condensation	36	0.243129	0.0505116	0.253037	0.0323257	0.074261	0.0853204	0.000417969	0.325457	0.506435	-0.0396443	0.00640243	0.12462	0.247796	0.0891838	Up in AD	0.000206263	0.0853204	0.00229506	0.385992	1.01173	0.371748	0.952575	0
	ATP11C	sp|Q8NB49|AT11C_HUMAN	Phospholipid-transporting ATPase IG	32	0.0305167	0.272703	0.0777732	0.0540673	1.02245e-05	0.289344	0.38945	0.016501	0.499977	0.00925777	0.480294	0.0239525	0.677663	-0.0785136	Up in AD	0.000206622	0.0239525	0.00229693	2.88408	3.42587	2.69924	4.79948	2.00163
	SOX5	sp|P35711|SOX5_HUMAN	Transcription factor SOX-5	24	0.00121152	0.145051	0.120481	0.0495976	0.233073	0.140407	0.00833819	0.109374	NA	NA	0.169063	0.0728162	NA	NA	Up in AD	0.000207121	0.109374	0.0022994	6.29062	5.33704	3.07452	2.55192	1.44613
	DKC1	sp|O60832|DKC1_HUMAN	H/ACA ribonucleoprotein complex subunit 4	48	0.172851	0.0878741	0.106289	0.0553247	0.00079263	0.133151	0.548031	-0.00615941	0.165294	0.129279	0.0827048	0.100518	0.0141537	0.247525	Up in AD	0.000207227	0.100518	0.0022994	3.29171	4.48811	3.88865	6.54644	1.42696
	IL17RB	sp|Q9NRM6|I17RB_HUMAN	Interleukin-17 receptor B	13	0.00149222	0.6121	0.0116539	0.349999	NA	NA	NA	NA	NA	NA	NA	NA	NA	NA	Up in AD	0.00020798	0.48105	0.00230563	5.24061	4.08268	3.35907	1.61418	0.50689
	NUP43	sp|Q8NFH3|NUP43_HUMAN	Nucleoporin Nup43	27	0.0161591	0.108666	0.0343325	0.0717512	0.0357979	0.100031	0.268003	0.0276613	0.239632	0.273726	0.00754381	0.10807	0.166621	0.404196	Up in AD	0.000212915	0.10807	0.00235816	2.71215	2.99223	1.98063	2.47059	0.380285
	NIPBL	sp|Q6KC79|NIPBL_HUMAN	Nipped-B-like protein	84	0.591738	-0.0263973	0.107768	0.0426261	0.0105082	0.0808274	0.00516	0.285441	0.4478	0.0909945	0.342355	0.0464245	0.00305603	0.341962	Up in AD	0.000214521	0.0808274	0.00237242	5.5176	6.11155	5.76517	6.51888	4.5885
	GAB1	sp|Q13480-2|GAB1_HUMAN	Isoform 2 of GRB2-associated-binding protein 1	79	0.762361	-0.168437	0.0405125	0.178334	NA	NA	0.0246031	0.612963	0.00440357	0.452613	0.0413299	0.19536	0.063293	0.224668	Up in AD	0.000214597	0.210014	0.00237242	5.67	4.51692	7.13993	4.91607	4.57991
	ZNF638	sp|Q14966|ZN638_HUMAN	Zinc finger protein 638	134	0.00377651	0.162486	0.0187854	0.0727066	0.15658	0.0298435	0.150123	0.0443525	0.377718	0.0517207	0.0666211	0.128691	0.0386797	0.266152	Up in AD	0.000214823	0.0727066	0.00237272	6.22229	7.45007	6.42894	6.38558	4.79673
	SCUBE1	sp|Q8IWY4|SCUB1_HUMAN	Signal peptide, CUB and EGF-like domain-containing protein 1	6	0.000215117	1.11674	NA	NA	NA	NA	NA	NA	NA	NA	NA	NA	NA	NA	Up in AD	0.000215117	1.11674	0.00237379	0.965785	0.510087	0.778456	0.797657	0.84305
	SSPN	sp|Q14714|SSPN_HUMAN	Sarcospan	4	0.385406	0.0468365	NA	NA	NA	NA	0.0651925	0.288922	NA	NA	8.66465e-05	0.463798	NA	NA	Up in AD	0.000215584	0.288922	0.00237677	4.47323	2.50444	2.21625	4.96428	1.1894
	MPP5	sp|Q8N3R9|MPP5_HUMAN	MAGUK p55 subfamily member 5	117	0.257947	0.0453462	0.416483	0.00561503	0.00126579	0.0996077	0.584395	-0.0120746	0.0211479	0.227259	0.0251668	0.103039	0.0390187	0.337715	Up in AD	0.000217408	0.0996077	0.00239297	4.30451	5.01065	4.40808	4.06332	2.04357
	CLIP1	sp|P30622|CLIP1_HUMAN	CAP-Gly domain-containing linker protein 1	382	0.15257	0.0227914	0.288309	0.0107386	0.000528647	0.064223	0.21533	0.0223246	0.0341764	0.074664	0.0520621	0.111809	NA	NA	Up in AD	0.000217452	0.0435072	0.00239297	5.81596	6.41188	3.28193	4.80653	2.8494
	PRKCI	sp|P41743|KPCI_HUMAN	Protein kinase C iota type	34	0.00494556	0.183165	0.0356769	0.0473895	0.236292	0.029393	0.0354875	0.120997	0.52626	-0.0411802	0.0024407	0.131252	0.876528	-0.0724084	Up in AD	0.000218872	0.0473895	0.00240639	3.90561	5.66685	3.53651	4.63388	1.00204
	C6orf47	sp|O95873|CF047_HUMAN	Uncharacterized protein C6orf47	12	0.0332962	0.113493	0.438143	0.0127153	NA	NA	0.0927262	0.118555	NA	NA	0.00443227	0.193388	0.00864979	1.0403	Up in AD	0.000220119	0.118555	0.00241789	1.03422	0.584046	0.866196	1.07672	0.20467
	ETF1	sp|P62495|ERF1_HUMAN	Eukaryotic peptide chain release factor subunit 1	118	0.175273	0.186681	0.030629	0.0501123	0.041806	0.0837594	0.0748945	0.338367	0.0453322	0.0891628	0.0260833	0.082261	0.0856646	0.0839625	Up in AD	0.00022235	0.0839625	0.00244017	4.74379	5.6675	4.49737	7.23381	2.60934
	ZC3H7A	sp|Q8IWR0|Z3H7A_HUMAN	Zinc finger CCCH domain-containing protein 7A	79	0.0638371	0.0864326	0.0570986	0.0349372	0.0146661	0.0571725	0.168472	0.0386331	0.49738	0.0206996	0.0045936	0.114722	0.0830119	0.171113	Up in AD	0.000222873	0.0571725	0.00244367	4.34731	5.79472	3.97164	5.38972	2.51837
	SLC25A20	sp|O43772|MCAT_HUMAN	Mitochondrial carnitine/acylcarnitine carrier protein	86	0.0525717	0.170552	0.0133263	0.126934	0.000197643	0.174058	0.414879	0.00954066	0.552306	-0.0997806	0.203854	0.0779124	0.26617	0.0723019	Up in AD	0.000224134	0.0779124	0.00245526	4.29569	2.50168	1.99532	1.87715	0.40379
	STIP1	sp|P31948|STIP1_HUMAN	Stress-induced-phosphoprotein 1	276	0.231464	0.0448751	0.0102002	0.0599214	0.0276095	0.0487864	0.0772957	0.056046	0.0317583	0.144194	0.175477	0.0793514	0.0621795	0.179737	Up in AD	0.000226416	0.0599214	0.002478	4.54886	6.24163	5.01883	5.63427	3.23483
	ECHDC1	sp|Q9NTX5|ECHD1_HUMAN	Ethylmalonyl-CoA decarboxylase	72	0.519774	-0.00915437	0.152475	0.0662303	0.000226371	0.231395	0.0495473	0.265271	0.229656	0.110955	0.0175738	0.0927932	0.487762	0.00459018	Up in AD	0.000226784	0.0927932	0.00247976	4.65939	4.85636	3.81109	4.68704	1.61043
	RHPN2	sp|Q8IUC4|RHPN2_HUMAN	Rhophilin-2	49	0.00999074	0.160461	0.0592584	0.0856965	NA	NA	0.00347258	0.384509	NA	NA	0.163335	0.17855	NA	NA	Up in AD	0.000228037	0.169505	0.0024912	3.90303	2.58017	1.91954	1.43399	0.246136
	CASP7	sp|P55210|CASP7_HUMAN	Caspase-7	12	0.206541	0.128924	0.221446	0.0653792	0.00207792	0.322776	0.000537073	0.573568	NA	NA	0.295853	0.128796	0.630222	-0.143856	Up in AD	0.000228436	0.12886	0.00249329	3.37542	1.5682	0.692862	1.70908	2.00665
	C3	sp|P01024|CO3_HUMAN	Complement C3	806	0.00268268	0.428615	0.0472609	0.221179	0.0124886	0.250959	0.31288	0.0868794	0.0919379	0.367011	0.484233	0.048233	0.0810508	0.365557	Up in AD	0.000230293	0.250959	0.00251128	4.86411	3.85641	6.33778	10.2975	3.99604
	SMS	sp|P52788|SPSY_HUMAN	Spermine synthase	135	0.104914	0.0790889	0.224679	0.0338818	0.022402	0.0643501	0.157464	0.0697814	0.468161	0.0289486	0.00050765	0.164283	0.0933588	0.113387	Up in AD	0.000235585	0.0697814	0.00256568	4.56996	5.50934	2.61618	5.52885	0.735242
	GM2A	sp|P17900|SAP3_HUMAN	Ganglioside GM2 activator	35	0.562071	-0.0213113	0.0583908	0.128953	0.0136345	0.248287	0.00791467	0.687522	0.0027756	0.712704	0.627148	-0.102803	0.299474	0.0887081	Up in AD	0.000235709	0.128953	0.00256568	4.37565	3.3203	4.18087	5.17093	2.17852
	PHIP	sp|Q8WWQ0|PHIP_HUMAN	PH-interacting protein	80	0.0567544	0.127367	0.468775	0.00363257	0.0382643	0.072326	0.119413	0.0814649	0.498045	0.0278741	0.00881994	0.135033	0.00357367	0.895334	Up in AD	0.000241385	0.0814649	0.00262508	3.46977	4.65735	3.09551	3.97293	1.72342
	HMGN2	sp|P05204|HMGN2_HUMAN	Non-histone chromosomal protein HMG-17	1	0.776133	-0.514316	0.717871	-0.0476339	0.00241899	0.260098	0.017476	0.58727	0.00550681	0.462152	0.015461	0.310108	0.954711	-0.807887	Up in AD	0.000241947	0.260098	0.00262882	6.08748	7.42618	6.56075	6.44062	4.39641
	PUDP	sp|Q08623|HDHD1_HUMAN	Pseudouridine-5'-phosphatase	49	0.00114709	0.24456	0.147743	0.0890343	0.0273909	0.12749	0.496998	0.000772335	NA	NA	NA	NA	0.0254693	0.363684	Up in AD	0.000242536	0.12749	0.00263284	2.58129	2.72182	1.63163	1.68269	0.934181
	USP40	sp|Q9NVE5|UBP40_HUMAN	Ubiquitin carboxyl-terminal hydrolase 40	36	0.289549	0.0504098	0.101402	0.0904964	6.2939e-05	0.244236	0.733584	-0.120638	NA	NA	0.136648	0.139416	0.0564472	0.245146	Up in AD	0.000245048	0.114956	0.00265771	5.01131	4.66222	4.05007	4.39834	2.44928
	MNS1	sp|Q8NEH6|MNS1_HUMAN	Meiosis-specific nuclear structural protein 1	1	0.0154596	1.2521	0.0314612	0.256468	0.0023303	0.209605	0.325382	0.195787	NA	NA	NA	NA	NA	NA	Up in AD	0.000246077	0.233037	0.00266646	1.54159	3.46725	1.08098	0.890363	0.251217
	L3HYPDH	sp|Q96EM0|T3HPD_HUMAN	Trans-3-hydroxy-L-proline dehydratase	62	0.248349	0.0893003	0.0872939	0.212332	0.00143006	0.334132	0.0203188	0.609167	0.106146	0.522893	0.116245	0.296467	0.2547	0.221027	Up in AD	0.00024784	0.296467	0.00268315	3.8424	5.04519	3.65442	4.18897	1.68445
	ANKHD1	sp|Q8IWZ3|ANKH1_HUMAN	Ankyrin repeat and KH domain-containing protein 1	108	0.301214	0.00662449	0.376229	0.00745777	2.50891e-06	0.144346	0.485135	0.00156577	0.501245	-0.0311864	0.1539	0.0651941	NA	NA	Up in AD	0.000248253	0.00704113	0.0026852	5.58145	6.32972	4.9214	6.6869	3.26632
	ADRA1A	sp|P35348|ADA1A_HUMAN	Alpha-1A adrenergic receptor	5	0.324968	0.129862	0.0319572	0.170951	NA	NA	NA	NA	NA	NA	0.000247919	0.451716	NA	NA	Up in AD	0.000248933	0.170951	0.00268929	3.01554	4.31019	0.69115	0.547423	0.664481
	HHIPL1	sp|Q96JK4|HIPL1_HUMAN	HHIP-like protein 1	5	0.00548192	0.318705	NA	NA	NA	NA	0.00882101	0.666974	NA	NA	0.0532803	0.235625	NA	NA	Up in AD	0.000249079	0.318705	0.00268929	2.40474	1.27334	0.397141	0.914243	0.285656
	GPT2	sp|Q8TD30|ALAT2_HUMAN	Alanine aminotransferase 2	73	0.363413	0.0671773	0.426952	0.0155622	9.43455e-06	0.232633	0.062305	0.172849	0.282367	0.188569	0.137673	0.131281	0.563138	-0.0271643	Up in AD	0.000249361	0.131281	0.00268992	5.42262	3.39408	2.19548	0.875529	0.397891
	CNPY4	sp|Q8N129|CNPY4_HUMAN	Protein canopy homolog 4	18	0.216442	0.0393152	0.636711	-0.0212997	0.000113814	0.286926	0.128881	0.0962338	0.22487	0.322803	0.00699957	0.158134	0.647318	-0.0663012	Up in AD	0.000254988	0.0962338	0.00274816	3.4382	2.91069	2.22631	1.6199	1.78673
	INPP5D	sp|Q92835|SHIP1_HUMAN	Phosphatidylinositol 3,4,5-trisphosphate 5-phosphatase 1	83	0.219721	0.156358	0.185201	0.0776195	1.76364e-05	0.264134	0.0797492	0.126002	0.498356	0.0269507	0.0793404	0.184213	0.923664	-0.225006	Up in AD	0.000257705	0.126002	0.00277494	1.91799	1.52685	2.04842	5.95589	2.42885
	CNNM3	sp|Q8NE01|CNNM3_HUMAN	Metal transporter CNNM3	48	0.178438	0.0977155	0.10666	0.0416462	0.00320869	0.100997	0.156328	0.0638675	0.485439	0.0552615	0.110747	0.0886667	0.0040817	0.22532	Up in AD	0.000258113	0.0886667	0.00277685	1.48061	0.521722	1.36754	1.17742	0.570163
	NXF1	sp|Q9UBU9|NXF1_HUMAN	Nuclear RNA export factor 1	52	0.143397	0.0616205	0.422004	0.00825491	0.0020033	0.0969645	0.0906465	0.0641344	0.57535	-0.0745755	0.000500614	0.149613	0.664776	-0.0477984	Up in AD	0.000258927	0.0616205	0.00278242	5.21083	5.79405	4.44332	6.02947	4.59248
	STIM2	sp|Q9P246-2|STIM2_HUMAN	Isoform 2 of Stromal interaction molecule 2	62	0.0330144	0.089994	0.0264152	0.0437922	NA	NA	0.00900539	0.113203	0.220935	0.186043	0.0208441	0.0706281	0.311593	0.0691976	Up in AD	0.000259093	0.0803111	0.00278242	5.43199	4.86005	4.23756	4.73098	2.74853
	CHRM3	sp|P20309|ACM3_HUMAN	Muscarinic acetylcholine receptor M3	18	0.103618	0.344848	0.0400705	0.20357	0.0118518	0.22213	0.538903	-0.0260098	0.502242	-0.0390421	0.0208478	0.317105	0.00765756	0.614103	Up in AD	0.000260884	0.22213	0.00279781	0.412954	5.41779	0.774082	0.419664	2.57264
	LAMC1	sp|P11047|LAMC1_HUMAN	Laminin subunit gamma-1	358	0.0780368	0.186126	0.239255	0.0414371	0.0020693	0.332673	0.0326981	0.205658	0.203139	0.171345	0.0537477	0.191173	0.154245	0.0985309	Up in AD	0.000260992	0.186126	0.00279781	3.24405	3.14973	1.05174	0.632767	1.98475
	PTPN12	sp|Q05209|PTN12_HUMAN	Tyrosine-protein phosphatase non-receptor type 12	33	0.0705176	0.149353	0.319091	0.0148081	0.00746874	0.136312	0.220854	0.0281776	0.311214	0.163142	0.00275501	0.165952	0.067712	0.109347	Up in AD	0.000263394	0.136312	0.00282104	5.0378	5.89319	4.91935	5.99443	4.53037
	RAB34	sp|Q9BZG1|RAB34_HUMAN	Ras-related protein Rab-34	35	0.0668688	0.200725	0.0211186	0.0856253	NA	NA	0.0375474	0.134326	0.201173	0.169025	0.00154594	0.232351	0.708234	-0.0988016	Up in AD	0.000266071	0.151675	0.00284717	6.08844	1.28435	2.16551	4.46638	2.42884
	PRCP	sp|P42785|PCP_HUMAN	Lysosomal Pro-X carboxypeptidase	56	0.0549618	0.0884519	0.662481	-0.0290877	0.00244657	0.195845	0.0217784	0.322182	0.331038	0.136233	0.381631	0.0610368	0.00897498	0.238765	Up in AD	0.000267321	0.136233	0.00285801	6.1489	5.11799	3.43618	5.4279	2.89534
	EIF3A	sp|Q14152|EIF3A_HUMAN	Eukaryotic translation initiation factor 3 subunit A	305	0.122759	0.0367111	0.063779	0.02818	0.000443909	0.0693269	0.282505	0.0210907	0.326537	0.0427374	0.117887	0.105386	0.0583736	0.12687	Up in AD	0.000267893	0.0427374	0.00286158	4.44866	5.17129	4.48673	5.80586	2.33339
	SERINC1	sp|Q9NRX5|SERC1_HUMAN	Serine incorporator 1	27	0.034191	0.206812	0.148312	0.0419176	0.0383727	0.078878	0.114315	0.0973078	0.480342	0.0472422	0.0042953	0.199808	0.0481983	0.207714	Up in AD	0.00026839	0.0973078	0.00286195	6.9502	9.49843	7.48707	6.58912	4.96411
	CDC73	sp|Q6P1J9|CDC73_HUMAN	Parafibromin	51	0.678901	-0.0325605	0.414051	0.00737793	0.000101963	0.150415	0.26577	0.0713849	0.480202	0.0466571	0.0169704	0.134952	0.0356364	0.412743	Up in AD	0.000268404	0.0713849	0.00286195	5.89682	5.80773	5.17643	6.21772	4.43775
	SNX33	sp|Q8WV41|SNX33_HUMAN	Sorting nexin-33	14	0.0149852	0.118194	0.823808	-0.0338554	0.0001937	0.186457	0.511518	-0.00206659	NA	NA	0.0549811	0.134027	NA	NA	Up in AD	0.000269273	0.118194	0.00286867	1.88758	0	0.637206	1.48145	1.07972
	CDKN2C	sp|P42773|CDN2C_HUMAN	Cyclin-dependent kinase 4 inhibitor C	14	0.387157	0.039127	NA	NA	0.18733	0.0634781	0.00445954	0.469149	NA	NA	0.00127575	0.242179	NA	NA	Up in AD	0.000269546	0.152829	0.00286903	2.26366	0.532173	1.87684	0.38019	0.337615
	RHOC	sp|P08134|RHOC_HUMAN	Rho-related GTP-binding protein RhoC	222	0.794073	-0.0614617	0.666024	-0.0230984	0.00533425	0.117616	0.256547	0.0298823	0.091786	0.27343	0.000114287	0.388387	0.294345	0.0909297	Up in AD	0.000270361	0.0909297	0.00287516	3.43326	1.80044	2.06713	3.58804	4.02416
	THYN1	sp|Q9P016|THYN1_HUMAN	Thymocyte nuclear protein 1	27	0.636689	-0.0520125	0.379233	0.0116268	0.00366171	0.120416	0.00396417	0.343436	0.0135173	0.225397	0.255633	0.105787	0.185622	0.111715	Up in AD	0.000271517	0.111715	0.0028849	4.14487	5.96236	4.06172	3.06342	2.09806
	DDR1	sp|Q08345|DDR1_HUMAN	Epithelial discoidin domain-containing receptor 1	92	0.585453	-0.0308048	0.179541	0.0577104	0.000588393	0.179981	0.0611214	0.223005	0.427335	0.173241	0.0126698	0.161411	0.110886	0.136346	Up in AD	0.000273374	0.161411	0.00290206	4.54423	3.45577	4.11429	2.22576	0.470943
	PPFIA1	sp|Q13136|LIPA1_HUMAN	Liprin-alpha-1	164	0.696934	-0.0170323	0.248359	0.0123198	0.00679693	0.0354597	0.175212	0.0269832	0.463318	0.0365588	0.000643281	0.14254	0.0370645	0.266029	Up in AD	0.00027403	0.0354597	0.00290646	5.21356	4.91527	4.05319	5.29013	2.53934
	KDELC2	sp|Q7Z4H8|KDEL2_HUMAN	KDEL motif-containing protein 2	33	0.086467	0.201557	0.0572851	0.0858222	NA	NA	0.0126905	0.167709	NA	NA	0.0425242	0.179146	0.0259691	0.489138	Up in AD	0.000275964	0.179146	0.00292264	3.32401	3.56511	2.22628	4.25225	1.64906
	CERS1	sp|P27544-2|CERS1_HUMAN	Isoform 2 of Ceramide synthase 1	39	0.0124157	0.179749	0.0826018	0.0613814	NA	NA	0.0229081	0.252347	0.499999	0.00145957	0.00108203	0.258203	0.965487	-0.498599	Up in AD	0.000276042	0.120565	0.00292264	5.14421	1.41923	2.2282	0.307279	0.894697
	TTC4	sp|O95801|TTC4_HUMAN	Tetratricopeptide repeat protein 4	28	0.312747	0.0878222	0.41344	0.0112282	0.117915	0.0588978	0.123538	0.218542	NA	NA	0.162095	0.0854861	4.06304e-05	0.844412	Up in AD	0.000278267	0.0866542	0.00294361	3.00326	3.17691	1.78857	1.7434	1.01675
	HMBOX1	sp|Q6NT76|HMBX1_HUMAN	Homeobox-containing protein 1	15	0.0142877	0.189927	0.221051	0.025633	0.257975	0.075041	0.154144	0.108621	NA	NA	0.000562206	0.366755	NA	NA	Up in AD	0.00027962	0.108621	0.00295532	5.78003	6.56958	4.2524	5.2293	1.44792
	NUP133	sp|Q8WUM0|NU133_HUMAN	Nuclear pore complex protein Nup133	98	0.30253	0.0343633	0.373474	0.00749743	0.000377191	0.111992	0.509801	-0.000613951	0.444464	0.124183	0.0383472	0.094252	0.0064344	0.225374	Up in AD	0.000283076	0.094252	0.00298796	3.54016	4.46518	2.99557	4.43874	1.10892
	COMMD3	sp|Q9UBI1|COMD3_HUMAN	COMM domain-containing protein 3	38	0.0723321	0.0596676	0.165278	0.0289884	0.00121774	0.123819	0.763964	-0.0280299	0.497448	0.0214157	0.000669655	0.157886	0.643539	-0.0655893	Up in AD	0.000283206	0.0289884	0.00298796	4.26784	5.38499	4.94331	4.83587	2.58505
	RNF213	sp|Q63HN8|RN213_HUMAN	E3 ubiquitin-protein ligase RNF213	247	0.360743	0.0463246	0.113313	0.0823322	0.000154137	0.158463	0.0444757	0.118485	0.49304	0.0386685	0.485206	0.0207358	0.0356266	0.352481	Up in AD	0.000283552	0.0823322	0.00298899	5.11498	4.59012	3.74829	6.25624	3.23086
	P2RX4	sp|Q99571|P2RX4_HUMAN	P2X purinoceptor 4	4	0.0675208	0.271771	0.0735801	0.119663	NA	NA	0.0228905	0.462517	NA	NA	0.00390611	0.260629	NA	NA	Up in AD	0.000286152	0.2662	0.00301375	1.95107	1.34282	1.66641	4.80596	1.37434
	DTYMK	sp|P23919|KTHY_HUMAN	Thymidylate kinase	59	0.334079	0.0572117	0.147518	0.0571374	0.00393571	0.121835	0.13612	0.0896205	0.446633	0.0555643	0.00450091	0.150893	0.0463544	0.1762	Up in AD	0.000289644	0.0896205	0.00304786	2.88312	4.46851	1.92136	3.38875	1.32036
	MAPKAP1	sp|Q9BPZ7|SIN1_HUMAN	Target of rapamycin complex 2 subunit MAPKAP1	32	0.0114263	0.162152	0.173354	0.0464365	0.0629417	0.0729963	0.0249395	0.15059	NA	NA	0.309276	0.0589695	0.0137255	0.319378	Up in AD	0.000291385	0.111793	0.0030635	5.19603	4.75008	4.04144	4.97749	3.28725
	EIF3B	sp|P55884|EIF3B_HUMAN	Eukaryotic translation initiation factor 3 subunit B	147	0.054307	0.0592021	0.324227	0.0107952	0.00314294	0.0585273	0.051104	0.0472678	0.0681568	0.0697781	0.0153867	0.060264	0.838943	-0.0927577	Up in AD	0.000291992	0.0585273	0.00306661	2.68577	2.20072	3.21966	3.3618	1.09285
	IL4I1	sp|Q96RQ9|OXLA_HUMAN	L-amino-acid oxidase	14	0.0262191	0.915045	NA	NA	NA	NA	0.000961699	0.517717	NA	NA	NA	NA	NA	NA	Up in AD	0.000292192	0.716381	0.00306661	NA	NA	NA	NA	NA
	PRRC1	sp|Q96M27|PRRC1_HUMAN	Protein PRRC1	27	0.367466	0.0358355	0.0501652	0.0599537	0.00500014	0.143903	0.140924	0.0653663	0.0298307	0.159579	0.0218357	0.0745438	0.297675	0.0673959	Up in AD	0.000294543	0.0673959	0.00308402	4.25261	4.46188	3.41287	3.89794	2.51054
	SAFB2	sp|Q14151|SAFB2_HUMAN	Scaffold attachment factor B2	149	0.033709	0.133539	0.340365	0.0130053	0.0159386	0.0858156	0.23759	0.035662	0.0728528	0.199952	0.0273217	0.230351	0.029133	0.248528	Up in AD	0.000294614	0.133539	0.00308402	5.77515	4.95014	4.22053	5.53849	2.98359
	QSOX1	sp|O00391|QSOX1_HUMAN	Sulfhydryl oxidase 1	26	0.00854723	0.175818	0.170698	0.032595	0.0370769	0.139874	0.282536	0.114537	0.218407	0.176859	0.760608	-0.0816501	0.000992342	0.350051	Up in AD	0.00029462	0.139874	0.00308402	1.47285	2.57129	2.01123	3.024	1.28489
	ITGA2B	sp|P08514|ITA2B_HUMAN	Integrin alpha-IIb	10	0.0102324	0.276297	0.0121869	0.261996	0.183278	0.0951496	NA	NA	NA	NA	NA	NA	0.0202184	0.69364	Up in AD	0.000295436	0.269146	0.00308986	NA	NA	NA	NA	NA
	APEX1	sp|P27695|APEX1_HUMAN	DNA-(apurinic or apyrimidinic site) lyase	122	0.255159	0.0448672	0.0480058	0.0660923	0.00223003	0.131222	0.00452216	0.197934	0.165464	0.132854	0.12707	0.136105	0.986108	-0.214775	Up in AD	0.000298092	0.131222	0.00311493	5.76545	6.06306	4.96543	5.62179	3.48256
	SLC38A2	sp|Q96QD8|S38A2_HUMAN	Sodium-coupled neutral amino acid transporter 2	13	0.0275559	0.823157	0.0100489	0.324812	NA	NA	0.217246	0.192369	0.164346	0.3946	0.284694	0.144689	0.00485392	1.11525	Up in AD	0.000298936	0.359706	0.00312104	5.7238	8.30673	7.42908	8.50904	6.36668
	MPZ	sp|P25189|MYP0_HUMAN	Myelin protein P0	11	0.13255	1.2517	0.190969	0.506223	0.0274872	0.676581	0.00582765	0.89815	0.039137	0.911799	0.122387	0.443506	0.133289	1.54392	Up in AD	0.000300384	0.89815	0.00313343	0.403306	1.47247	0.329862	0.17954	0.477782
	RRAS	sp|P10301|RRAS_HUMAN	Ras-related protein R-Ras	94	0.518665	-0.00318309	0.726694	-0.0201295	5.42485e-06	0.297688	0.0769267	0.155869	0.41271	0.0574469	0.0564374	0.126393	0.708549	-0.0911888	Up in AD	0.00030098	0.0574469	0.00313692	0.733332	0	0.132034	0.312112	3.06639
	CHST6	sp|Q9GZX3|CHST6_HUMAN	Carbohydrate sulfotransferase 6	9	0.0435994	0.479203	0.0138114	0.379516	NA	NA	0.00544861	0.984706	NA	NA	NA	NA	NA	NA	Up in AD	0.000306288	0.479203	0.00318949	1.13705	1.27681	1.29582	0.638426	0.234672
	HSD17B10	sp|Q99714|HCD2_HUMAN	3-hydroxyacyl-CoA dehydrogenase type-2	225	0.162762	0.0802676	0.0971347	0.0364828	7.14715e-05	0.148716	0.0369414	0.167761	0.492224	0.0172134	0.15856	0.0558246	0.818149	-0.116929	Up in AD	0.00030672	0.0558246	0.00319122	3.68578	2.29853	3.10153	2.3515	1.82516
	RGPD5	sp|Q99666|RGPD5_HUMAN	RANBP2-like and GRIP domain-containing protein 5/6	97	0.0302429	0.0961393	0.221206	0.017918	0.00142168	0.0865783	0.0524325	0.0655191	NA	NA	NA	NA	NA	NA	Up in AD	0.000314215	0.0760487	0.00326637	5.56846	7.21856	5.04608	7.60037	3.07161
	NT5C1A	sp|Q9BXI3|5NT1A_HUMAN	Cytosolic 5'-nucleotidase 1A	48	0.0173724	0.159376	0.0309429	0.130543	0.807432	-0.0670415	0.179912	0.046881	0.215064	0.168018	0.00677907	0.167931	0.0243444	0.317299	Up in AD	0.000315399	0.159376	0.00327511	NA	NA	NA	NA	NA
	PPT1	sp|P50897|PPT1_HUMAN	Palmitoyl-protein thioesterase 1	366	0.112248	0.127148	0.10084	0.0554509	0.00668243	0.130765	0.0098934	0.276436	0.0415033	0.219802	0.164365	0.113833	0.543411	-0.0116379	Up in AD	0.000315601	0.127148	0.00327511	5.7579	6.14731	4.6873	6.70773	3.34668
	SPATS2L	sp|Q9NUQ6|SPS2L_HUMAN	SPATS2-like protein	68	0.17453	0.110691	0.235382	0.0325665	0.00797311	0.141375	0.00492622	0.173654	0.0573171	0.197024	0.0509442	0.192027	0.591202	-0.024243	Up in AD	0.00031653	0.141375	0.00328192	5.13929	5.64665	4.03305	3.35791	4.47441
	GSTM3	sp|P21266|GSTM3_HUMAN	Glutathione S-transferase Mu 3	331	0.200126	0.170277	0.196001	0.0983472	0.00125403	0.378471	0.140186	0.158933	0.101194	0.332148	0.00571704	0.492344	0.704856	-0.151045	Up in AD	0.000318673	0.170277	0.00330129	6.24704	6.0765	3.33883	5.6279	1.97931
	TRIL	sp|Q7L0X0|TRIL_HUMAN	TLR4 interactor with leucine rich repeats	13	0.0334244	0.0738736	0.038033	0.126073	NA	NA	0.184693	0.163238	NA	NA	0.00217179	0.265461	NA	NA	Up in AD	0.00031992	0.144655	0.00331135	5.2617	2.40155	1.14723	0.0811191	0.0809782
	LAMC3	sp|Q9Y6N6|LAMC3_HUMAN	Laminin subunit gamma-3	40	0.0690945	0.221044	0.231168	0.0605471	0.00296123	0.167223	0.38307	0.0314745	0.503899	-0.0785086	0.00190855	0.556649	0.163153	0.262738	Up in AD	0.000321177	0.167223	0.0033215	NA	NA	NA	NA	NA
	DHX38	sp|Q92620|PRP16_HUMAN	Pre-mRNA-splicing factor ATP-dependent RNA helicase PRP16	74	0.557411	-0.0119539	0.876034	-0.0244869	0.000233908	0.128194	0.153582	0.0734466	0.0281483	0.378266	0.164493	0.0754506	0.0353302	0.208103	Up in AD	0.000323329	0.0754506	0.00334088	3.53339	3.61467	2.74787	3.98905	2.17723
	SQRDL	sp|Q9Y6N5|SQRD_HUMAN	Sulfide:quinone oxidoreductase, mitochondrial	88	0.0322826	0.216467	0.421597	0.0126281	NA	NA	0.000717367	0.330993	0.138936	0.194046	0.0908752	0.154272	0.123821	0.215713	Up in AD	0.000324525	0.204879	0.0033479	NA	NA	NA	NA	NA
	ARHGEF10L	sp|Q9HCE6|ARGAL_HUMAN	Rho guanine nucleotide exchange factor 10-like protein	46	0.0423485	0.119486	0.425088	0.00485908	8.1793e-05	0.151245	0.228037	0.0458379	0.499761	0.0191036	0.0522802	0.0895637	0.328863	0.0327894	Up in AD	0.000324567	0.0458379	0.0033479	2.32865	1.12277	0.375798	1.93638	0.450391
	ATP8A1	sp|Q9Y2Q0|AT8A1_HUMAN	Phospholipid-transporting ATPase IA	344	0.128282	0.243447	0.0113807	0.15395	0.159033	0.0607043	0.851474	-0.161613	0.497981	0.0216153	0.00110228	0.204374	0.0266179	0.337961	Up in AD	0.000324844	0.15395	0.0033479	5.02992	6.21085	5.64849	1.9401	1.6286
	CYFIP1	sp|Q7L576|CYFP1_HUMAN	Cytoplasmic FMR1-interacting protein 1	331	0.185484	0.0273346	0.159278	0.0305495	0.0379687	0.0417471	0.533379	-0.00275885	0.500611	-0.0134628	5.9611e-05	0.175354	0.162022	0.119176	Up in AD	0.000325194	0.0305495	0.00334863	3.92908	2.93155	3.35191	7.36727	2.84546
	H2AFY2	sp|Q9P0M6|H2AW_HUMAN	Core histone macro-H2A.2	88	0.0356766	0.258539	0.434917	0.0132408	0.0311897	0.167522	0.197159	0.107465	0.449127	0.074332	0.00123178	0.283328	0.055461	0.439023	Up in AD	0.000327975	0.167522	0.00337438	1.19445	2.01857	1.19353	1.20199	0.12973
	CANX	sp|P27824|CALX_HUMAN	Calnexin	320	0.205368	0.0339086	0.881883	-0.0195889	9.71175e-07	0.171044	0.132411	0.0498104	0.523274	-0.0274104	0.334417	0.0244453	0.72362	-0.0558921	Up in AD	0.000329693	0.0244453	0.00338916	8.88202	9.12521	8.04495	8.48708	5.73025
	COL4A1	sp|P02462|CO4A1_HUMAN	Collagen alpha-1(IV) chain	158	0.0491306	0.146524	0.24786	0.0535217	0.0157207	0.240392	0.0139433	0.329282	0.214312	0.243512	0.00665993	0.277871	0.775643	-0.268953	Up in AD	0.000330172	0.240392	0.00339118	1.15851	3.07741	0.107619	0.765192	1.95232
	ARCN1	sp|P48444|COPD_HUMAN	Coatomer subunit delta	147	0.269848	0.0644165	0.0713235	0.0302851	0.000253327	0.076718	0.0596332	0.224386	0.205781	0.0381345	0.084296	0.0576366	0.593491	-0.014417	Up in AD	0.000333209	0.0576366	0.00341944	5.5327	6.96451	5.63061	6.23952	4.32007
	SELENBP1	sp|Q13228-4|SBP1_HUMAN	Isoform 4 of Selenium-binding protein 1	401	0.113625	0.140708	0.171503	0.0702002	NA	NA	0.520465	-0.00593654	0.000572868	0.464303	0.00411505	0.174718	0.663938	-0.0443348	Up in AD	0.00033408	0.105454	0.00342546	5.39699	0.907602	1.18239	2.67653	2.39001
	CBX1	sp|P83916|CBX1_HUMAN	Chromobox protein homolog 1	50	0.303752	0.0457452	0.205541	0.0349629	0.0792144	0.0726972	0.00135907	0.251738	0.0806157	0.179507	0.0282693	0.156463	0.19643	0.070204	Up in AD	0.000334447	0.0726972	0.0034263	5.4045	6.31058	4.69611	4.39865	2.22937
	RBM19	sp|Q9Y4C8|RBM19_HUMAN	Probable RNA-binding protein 19	30	0.132359	0.0737827	0.569668	-0.00631574	0.102022	0.0761905	0.249804	0.0663963	NA	NA	0.775511	-0.0501341	1.07292e-05	1.35153	Up in AD	0.000335866	0.0700895	0.00343502	2.11216	2.89441	1.85228	3.08456	0.95056
	TARS	sp|P26639|SYTC_HUMAN	Threonine--tRNA ligase, cytoplasmic	217	0.174011	0.0831111	0.0795825	0.0432115	1.34141e-05	0.13593	0.305168	0.0188829	0.497741	0.0111166	0.218705	0.0359844	0.490498	0.00250258	Up in AD	0.00033587	0.0359844	0.00343502	4.04085	5.07989	3.8793	5.17912	2.41476
	PCIF1	sp|Q9H4Z3|PCIF1_HUMAN	Phosphorylated CTD-interacting factor 1	25	0.582218	-0.0353588	0.04851	0.0570418	0.0866805	0.101844	0.326428	0.0767288	0.0221924	0.40379	0.0650168	0.237517	0.00263663	0.449148	Up in AD	0.000336927	0.101844	0.0034429	2.10452	2.1846	2.23349	2.12015	2.03347
	SDE2	sp|Q6IQ49|SDE2_HUMAN	Protein SDE2 homolog	22	0.504025	-0.00171724	0.057831	0.144273	0.000557228	0.231098	0.0808525	0.178446	NA	NA	0.0710023	0.169384	NA	NA	Up in AD	0.000346541	0.169384	0.00353813	2.71523	2.56594	2.68481	3.55868	0.92272
	GALNT1	sp|Q10472|GALT1_HUMAN	Polypeptide N-acetylgalactosaminyltransferase 1	23	0.00220612	0.180541	0.0985721	0.049289	0.125906	0.108279	0.603669	-0.0169148	NA	NA	0.117352	0.0468954	0.00863223	0.331158	Up in AD	0.000347507	0.0787838	0.00354498	3.44593	4.39339	2.92874	4.91236	1.13987
	CRNKL1	sp|Q9BZJ0|CRNL1_HUMAN	Crooked neck-like protein 1	57	0.634607	-0.0301904	0.771971	-0.0225264	0.000150496	0.108338	0.0103138	0.0941141	0.358059	0.278452	0.0650281	0.0943734	0.179652	0.123655	Up in AD	0.000347957	0.0943734	0.00354531	3.89261	4.61025	3.43301	3.98531	2.30491
	PRPF31	sp|Q8WWY3|PRP31_HUMAN	U4/U6 small nuclear ribonucleoprotein Prp31	69	0.0980565	0.0164017	0.432002	0.00427152	0.00168454	0.112347	0.251624	0.0357653	0.0915607	0.222381	0.162015	0.0825732	0.0119503	0.316945	Up in AD	0.000348129	0.0825732	0.00354531	1.84432	1.10878	1.36647	1.62261	0.597256
	CCDC173	sp|Q0VFZ6|CC173_HUMAN	Coiled-coil domain-containing protein 173	1	0.000348873	0.354528	NA	NA	NA	NA	NA	NA	NA	NA	NA	NA	NA	NA	Up in AD	0.000348873	0.354528	0.00354988	2.19411	3.74739	2.42773	0.985917	1.0385
	F13A1	sp|P00488|F13A_HUMAN	Coagulation factor XIII A chain	109	0.0492317	0.222249	0.2266	0.0947658	0.00212984	0.363661	0.000737391	0.661505	0.476434	0.141403	0.625887	-0.115864	0.621492	-0.195319	Up in AD	0.0003531	0.141403	0.00358985	0.476553	0.439537	0.650587	4.49701	0.323749
	DDX17	sp|Q92841|DDX17_HUMAN	Probable ATP-dependent RNA helicase DDX17	232	0.0405585	0.0557968	0.275333	0.0181724	0.0203711	0.0634679	0.0374409	0.112643	0.034314	0.104904	0.126263	0.153571	0.0885656	0.105219	Up in AD	0.000354743	0.104904	0.0036035	7.73153	7.71899	6.82125	7.85393	4.96332
	MPST	sp|P25325-2|THTM_HUMAN	Isoform 2 of 3-mercaptopyruvate sulfurtransferase	81	0.304763	0.0491297	0.02775	0.106591	NA	NA	0.0309542	0.199683	0.00666262	0.27406	0.0968881	0.0761039	0.102986	0.211707	Up in AD	0.000357577	0.153137	0.00362889	0.849848	1.21977	0.888573	0.975369	0.440855
	IFNGR1	sp|P15260|INGR1_HUMAN	Interferon gamma receptor 1	13	0.519759	-0.00697823	0.0218933	0.202992	0.0640115	0.141428	0.0970127	0.206188	0.500064	-0.0107245	0.00448286	0.174444	0.0208855	0.502117	Up in AD	0.000357846	0.174444	0.00362889	3.74778	4.28594	4.25553	7.75707	5.30612
	MT2A	sp|P02795|MT2_HUMAN	Metallothionein-2	35	0.0410023	0.298583	0.0762956	0.187905	0.00154073	0.334629	0.25199	0.191279	0.262398	0.232935	0.058349	0.445172	0.178415	0.575736	Up in AD	0.00035856	0.298583	0.00363307	6.49123	3.28961	3.63566	2.82289	6.04801
	HAAO	sp|P46952|3HAO_HUMAN	3-hydroxyanthranilate 3,4-dioxygenase	19	0.103944	0.283924	0.0509798	0.194701	0.00138008	0.325922	0.112826	0.183523	0.348184	0.390233	0.0129013	0.235669	0.896573	-0.448051	Up in AD	0.000358968	0.235669	0.00363414	1.80431	3.3283	1.15897	2.21059	0.460855
	ERC1	sp|Q8IUD2|RB6I2_HUMAN	ELKS/Rab6-interacting/CAST family member 1	204	0.168669	0.109988	0.174473	0.0394768	0.042214	0.0561622	0.878249	-0.116277	0.324511	0.0802907	0.000759699	0.147282	0.0124266	0.253778	Up in AD	0.000360456	0.0802907	0.00364613	5.32494	6.21512	4.7273	5.32951	5.36573
	EIF3I	sp|Q13347|EIF3I_HUMAN	Eukaryotic translation initiation factor 3 subunit I	131	0.000768701	0.0858452	0.0531949	0.0409795	0.0417447	0.0509732	0.123747	0.0417632	0.497121	0.0097358	0.269622	0.0425779	0.118937	0.155029	Up in AD	0.000362375	0.0425779	0.00366023	4.38944	5.05796	4.14729	4.58346	4.29775
	FAM13A	sp|O94988|FA13A_HUMAN	Protein FAM13A	43	0.0472074	0.162386	0.064012	0.069291	0.0534764	0.0938254	0.0568666	0.108103	NA	NA	0.0107564	0.151449	NA	NA	Up in AD	0.000362459	0.108103	0.00366023	4.19843	5.09119	3.42175	5.25165	2.27442
	USP22	sp|Q9UPT9|UBP22_HUMAN	Ubiquitin carboxyl-terminal hydrolase 22	31	0.655573	-0.0132515	0.100035	0.101608	0.394861	0.0131163	0.00217757	0.170112	0.779929	-0.203129	0.000121928	0.239125	0.629769	-0.0358793	Up in AD	0.000363105	0.0131163	0.00366087	4.18363	5.13619	3.40655	3.94638	2.47119
	RPA1	sp|P27694|RFA1_HUMAN	Replication protein A 70 kDa DNA-binding subunit	81	0.452639	0.00858512	0.45522	0.00210289	0.000162211	0.162918	0.0237677	0.129089	0.314813	0.0711563	0.0187187	0.135283	0.721447	-0.0277081	Up in AD	0.000363132	0.0711563	0.00366087	2.95162	3.46493	2.23462	2.8949	1.20123
	HMGB2	sp|P26583|HMGB2_HUMAN	High mobility group protein B2	89	0.636984	-0.050182	0.132127	0.0963196	0.000282796	0.226922	0.00641127	0.418045	0.23114	0.161619	0.118424	0.233354	0.811026	-0.134555	Up in AD	0.000363913	0.161619	0.00366567	4.73703	5.76862	3.93011	4.87432	3.94185
	TWF1	sp|Q12792|TWF1_HUMAN	Twinfilin-1	92	0.483197	0.00305899	0.224724	0.018291	0.00310631	0.0755817	0.563863	-0.00532833	0.148317	0.102819	0.000291667	0.159683	0.41244	0.0124363	Up in AD	0.000364358	0.018291	0.00366707	4.78552	4.48161	3.96341	4.8492	2.57847
	RNF130	sp|Q86XS8|GOLI_HUMAN	E3 ubiquitin-protein ligase RNF130	23	0.33575	0.0625044	0.140558	0.129321	0.116462	0.065947	0.0182291	0.34618	NA	NA	0.0874863	0.135914	0.00204143	0.575072	Up in AD	0.000364982	0.132618	0.00367029	4.58855	5.1242	5.78819	6.02809	2.60374
	TRPM3	sp|Q9HCF6-11|TRPM3_HUMAN	Isoform 11 of Transient receptor potential cation channel subfamily M member 3	83	0.0150369	0.18021	0.059118	0.12454	NA	NA	0.109074	0.172491	0.150287	0.297157	0.0294937	0.176075	0.0428303	0.301865	Up in AD	0.000372693	0.178142	0.00374469	4.92478	3.13704	1.17058	1.46245	0.53077
	ZC3H18	sp|Q86VM9|ZCH18_HUMAN	Zinc finger CCCH domain-containing protein 18	30	0.404516	0.0216649	0.13775	0.0381429	0.00616005	0.115259	0.0679778	0.0785293	0.372748	0.139759	0.0222953	0.11538	0.0181735	0.40221	Up in AD	0.000374283	0.115259	0.00375753	1.78448	1.38039	1.92462	2.20764	0.93917
	FRMD8	sp|Q9BZ67|FRMD8_HUMAN	FERM domain-containing protein 8	29	0.244924	0.0757517	0.462434	0.00214298	8.751e-05	0.239841	0.435667	0.015698	0.530574	-0.129296	0.221578	0.0771256	0.00697228	0.43417	Up in AD	0.000375446	0.0757517	0.00376606	0.791831	1.1541	1.44765	2.17189	0.747803
	METAP2	sp|P50579|MAP2_HUMAN	Methionine aminopeptidase 2	90	0.517092	-0.00349079	0.176504	0.043143	0.000613881	0.128817	0.253949	0.0257411	0.510081	-0.0239386	0.0175434	0.0832173	0.0281472	0.162027	Up in AD	0.00037878	0.043143	0.00379633	5.14677	4.99982	4.71791	5.45074	3.40321
	SLC19A3	sp|Q9BZV2|S19A3_HUMAN	Thiamine transporter 2	8	0.0392185	0.361093	NA	NA	NA	NA	0.000870803	0.647486	NA	NA	NA	NA	NA	NA	Up in AD	0.00038539	0.504289	0.00385936	1.75924	2.2089	0.694259	1.59351	2.89601
	PRMT2	sp|P55345|ANM2_HUMAN	Protein arginine N-methyltransferase 2	29	0.122161	0.101575	NA	NA	0.00593567	0.165388	0.701434	-0.054553	0.0926795	0.287504	0.000688054	0.289188	0.598142	-0.0367183	Up in AD	0.000387401	0.133482	0.00387626	3.47155	4.16367	3.86937	3.66706	1.84088
	PLPP3	sp|O14495|PLPP3_HUMAN	Phospholipid phosphatase 3	42	0.022523	0.280871	0.475247	0.00390078	0.0235694	0.178782	0.00322581	0.238398	NA	NA	NA	NA	0.13416	0.278493	Up in AD	0.000391248	0.238398	0.00391151	7.42918	3.64642	3.52732	0.778945	1.68701
	SLC6A11	sp|P48066|S6A11_HUMAN	Sodium- and chloride-dependent GABA transporter 3	44	0.0541002	0.281173	0.274803	0.0919218	0.075624	0.194396	0.0453465	0.398631	0.5	0.00176132	0.00816578	0.281552	0.0180474	0.587142	Up in AD	0.000391675	0.281173	0.00391252	4.9923	3.35277	0.942541	0.211785	0.0601733
	PLCG2	sp|P16885|PLCG2_HUMAN	1-phosphatidylinositol 4,5-bisphosphate phosphodiesterase gamma-2	65	0.110261	0.190047	0.10146	0.0680694	0.000427396	0.192337	0.0193949	0.111175	NA	NA	0.291789	0.0751163	0.734241	-0.107495	Up in AD	0.000394257	0.0931457	0.00393504	0.695883	0	1.46987	4.64548	0.651615
	DUSP23	sp|Q9BVJ7|DUS23_HUMAN	Dual specificity protein phosphatase 23	47	0.372456	0.0146725	0.688005	-0.0494431	0.00063282	0.228378	0.216865	0.14546	0.0271828	0.277123	0.3386	0.0863894	0.011769	0.505489	Up in AD	0.000395569	0.14546	0.00394486	1.81465	1.51873	1.42626	1.72992	1.5177
	HMGCL	sp|P35914|HMGCL_HUMAN	Hydroxymethylglutaryl-CoA lyase, mitochondrial	64	0.366566	0.027341	0.0953881	0.046998	0.000340544	0.154356	0.119583	0.0630561	0.445136	0.0473802	0.00798727	0.143915	0.755698	-0.0411423	Up in AD	0.000396781	0.0473802	0.00395093	3.02564	2.83676	2.03581	2.81833	1.33551
	HBD	sp|P02042|HBD_HUMAN	Hemoglobin subunit delta	920	0.0454396	0.425931	0.000723524	0.434533	0.729498	-0.091421	0.247725	0.17701	0.111124	0.463782	0.0465484	0.333492	0.124567	0.349812	Up in AD	0.000396956	0.349812	0.00395093	NA	NA	NA	NA	NA
	ZHX2	sp|Q9Y6X8|ZHX2_HUMAN	Zinc fingers and homeoboxes protein 2	43	0.587878	-0.0257365	0.0993119	0.0748706	0.000857684	0.175563	0.0132033	0.306171	NA	NA	0.168415	0.075245	NA	NA	Up in AD	0.000397189	0.075245	0.00395093	5.04493	3.48585	4.81714	3.57468	3.99303
	C15orf40	sp|Q8WUR7|CO040_HUMAN	UPF0235 protein C15orf40	12	0.0338111	0.175537	0.0447045	0.208216	0.619442	-0.0305121	0.0095251	0.24765	0.111052	0.217073	0.110103	0.139036	0.0351737	0.224603	Up in AD	0.000397493	0.208216	0.00395093	2.88039	2.90093	2.06883	3.1569	0.7412
	HNRNPU	sp|Q00839-2|HNRPU_HUMAN	Isoform Short of Heterogeneous nuclear ribonucleoprotein U	277	0.101294	0.11432	0.507751	-0.000471397	NA	NA	0.00480033	0.202423	0.0641786	0.100968	0.0529897	0.14607	0.0244042	0.21483	Up in AD	0.000403326	0.130195	0.00400559	7.48146	8.22601	7.54304	9.03911	5.14668
	C16orf62	sp|Q7Z3J2|CP062_HUMAN	UPF0505 protein C16orf62	152	0.107266	0.0635928	0.0774466	0.0336993	0.00029212	0.107965	0.306392	0.0135548	0.451838	0.0522931	0.0129103	0.108831	0.905289	-0.0782889	Up in AD	0.000404163	0.0522931	0.00401059	NA	NA	NA	NA	NA
	NXN	sp|Q6DKJ4|NXN_HUMAN	Nucleoredoxin	33	0.0279415	0.268953	0.195315	0.0358093	0.00627685	0.165647	0.176122	0.0481781	0.358166	0.177085	0.0030671	0.291993	0.596051	-0.0483448	Up in AD	0.000405901	0.165647	0.00402452	1.90936	2.09092	0.604112	2.82879	2.53874
	PATJ	sp|Q8NI35|INADL_HUMAN	InaD-like protein	35	0.034698	0.220849	0.00335147	0.1474	NA	NA	0.0392997	0.156913	NA	NA	NA	NA	NA	NA	Up in AD	0.000406246	0.156913	0.00402461	2.84916	4.01349	2.24077	2.12312	1.8984
	SPG11	sp|Q96JI7|SPTCS_HUMAN	Spatacsin	103	0.44149	0.00548457	0.773012	-0.0180138	7.22605e-05	0.133422	0.116626	0.0802816	0.396583	0.29399	0.0665119	0.145336	0.0524339	0.181587	Up in AD	0.000407904	0.133422	0.00403641	5.8898	6.24187	5.1797	6.17558	3.08421
	PAQR8	sp|Q8TEZ7|MPRB_HUMAN	Membrane progestin receptor beta	6	0.226532	0.161543	0.0140113	0.2833	NA	NA	0.0228394	0.771227	NA	NA	0.00951386	0.25542	NA	NA	Up in AD	0.000408109	0.26936	0.00403641	6.34172	4.50804	4.67626	2.8438	2.27659
	PDZD11	sp|Q5EBL8|PDZ11_HUMAN	PDZ domain-containing protein 11	33	0.215282	0.0599079	0.968009	-0.0576926	0.000726884	0.199847	0.25643	0.0395315	0.169671	0.188111	0.0327752	0.114682	0.0185646	0.20013	Up in AD	0.000410249	0.114682	0.00405205	5.57589	5.68165	4.14952	4.1548	4.30313
	SIPA1	sp|Q96FS4|SIPA1_HUMAN	Signal-induced proliferation-associated protein 1	42	0.101273	0.200042	0.51864	-0.00145868	0.000696549	0.194244	0.0106919	0.134867	0.189903	0.192073	0.282399	0.0631539	NA	NA	Up in AD	0.000410364	0.16347	0.00405205	1.45598	1.22502	0.643031	2.84807	1.04161
	RRBP1	sp|Q9P2E9|RRBP1_HUMAN	Ribosome-binding protein 1	197	0.572225	-0.0341227	0.0260877	0.119273	0.000958813	0.183707	0.0161284	0.290383	0.126543	0.128716	0.504131	-0.0097469	0.272964	0.113632	Up in AD	0.000410958	0.119273	0.00405458	2.04994	1.24549	2.46436	2.71617	0.625209
	TMEM245	sp|Q9H330-2|TM245_HUMAN	Isoform 2 of Transmembrane protein 245	51	0.0530133	0.246296	0.0111425	0.0797784	NA	NA	0.154024	0.0749253	0.351819	0.0917906	0.047584	0.118686	0.0138336	0.319094	Up in AD	0.000411695	0.105238	0.00405852	4.55863	5.34624	3.354	3.07423	2.59675
	SNRPB	sp|P14678|RSMB_HUMAN	Small nuclear ribonucleoprotein-associated proteins B and B'	94	0.405103	0.0162594	0.0979856	0.0340539	0.0432099	0.0700379	0.0403624	0.153365	0.126312	0.0969851	0.00594328	0.0770722	0.0795553	0.231283	Up in AD	0.000419234	0.0770722	0.00412945	1.97159	2.77247	2.23861	3.78839	1.38882
	ENGASE	sp|Q8NFI3|ENASE_HUMAN	Cytosolic endo-beta-N-acetylglucosaminidase	45	0.78105	-0.107102	0.443888	0.0109151	0.00294492	0.151863	0.0238456	0.209224	NA	NA	0.490574	0.015672	0.00181307	0.672054	Up in AD	0.000420063	0.0837677	0.00413423	0.657283	0.139938	0.521913	1.38264	0.246969
	LMOD1	sp|P29536|LMOD1_HUMAN	Leiomodin-1	10	0.225673	0.108046	0.290663	0.0856164	0.00776639	0.452136	0.011103	0.423316	0.501157	-0.0324898	0.315284	0.180534	0.00469405	0.240481	Up in AD	0.00042358	0.180534	0.00416543	2.47814	1.65696	1.76953	0.162854	0.0996682
	HIST1H1B	sp|P16401|H15_HUMAN	Histone H1.5	35	0.163578	0.346603	0.122778	0.123936	0.0114018	0.235676	0.000649374	0.782308	0.501105	-0.0620259	0.458841	0.0647094	0.126927	0.314172	Up in AD	0.000433867	0.235676	0.0042631	NA	NA	NA	NA	NA
	AMT	sp|P48728|GCST_HUMAN	Aminomethyltransferase, mitochondrial	53	0.0117084	0.200263	0.0611767	0.104382	0.0444222	0.120003	0.210651	0.0769401	0.441473	0.0833635	0.0606237	0.106359	0.0244504	0.320817	Up in AD	0.000437144	0.106359	0.00429179	3.3398	3.17875	1.7057	2.10188	0.245862
	CHDH	sp|Q8NE62|CHDH_HUMAN	Choline dehydrogenase, mitochondrial	101	0.252516	0.133788	0.354735	0.0255869	0.000293661	0.304522	0.233716	0.0928215	0.233732	0.243475	0.0230711	0.302819	0.132581	0.108783	Up in AD	0.000437797	0.133788	0.0042947	2.79385	1.59589	1.07369	0.656449	0.027348
	SEC61A1	sp|P61619|S61A1_HUMAN	Protein transport protein Sec61 subunit alpha isoform 1	35	0.0805886	0.108691	0.745789	-0.0398821	6.5225e-05	0.167757	0.0822174	0.0432492	0.567841	-0.0595215	0.635274	-0.0427027	0.038436	0.3142	Up in AD	0.000442965	0.0432492	0.00433882	5.05872	5.21907	3.78976	4.93453	2.73256
	BCL2	sp|P10415|BCL2_HUMAN	Apoptosis regulator Bcl-2	4	0.0318507	0.0789874	NA	NA	NA	NA	NA	NA	0.557425	-0.216916	0.000285038	0.247204	NA	NA	Up in AD	0.000443017	0.0789874	0.00433882	4.07601	3.01917	1.93594	5.21182	1.36023
	HOOK2	sp|Q96ED9|HOOK2_HUMAN	Protein Hook homolog 2	40	0.0894012	0.171228	0.00254179	0.108388	0.016424	0.128504	0.404404	0.0407309	NA	NA	0.0852359	0.0767417	NA	NA	Up in AD	0.000443688	0.108388	0.00434185	2.65888	2.17092	2.04865	2.65419	0.448093
	PYGM	sp|P11217|PYGM_HUMAN	Glycogen phosphorylase, muscle form	462	0.0640566	0.0802596	0.114656	0.0713409	0.00789188	0.138164	0.00618062	0.387036	0.427589	0.0823639	0.0911698	0.184752	0.321445	0.0565223	Up in AD	0.000444384	0.0823639	0.00434513	3.8062	0.340778	0.421854	1.11009	1.29867
	G6PD	sp|P11413|G6PD_HUMAN	Glucose-6-phosphate 1-dehydrogenase	210	0.139235	0.0646977	0.0644142	0.0344616	0.000878279	0.117285	0.114041	0.0670271	0.136033	0.0906094	0.0454977	0.207002	0.814701	-0.0687322	Up in AD	0.000447215	0.0670271	0.00436925	1.36147	0	0.864902	1.17821	0.497182
	RALGAPA2	sp|Q2PPJ7|RGPA2_HUMAN	Ral GTPase-activating protein subunit alpha-2	36	0.00199442	0.202762	0.0972305	0.0580814	0.501059	-0.00019715	0.231817	0.0686444	0.591109	-0.0655337	0.00177684	0.236351	NA	NA	Up in AD	0.000448275	0.0633629	0.00437605	4.40354	4.26358	2.35357	3.71727	1.67529
	PPCS	sp|Q9HAB8|PPCS_HUMAN	Phosphopantothenate--cysteine ligase	66	0.215379	0.0377194	0.0125121	0.0660183	0.00952823	0.0655056	0.088829	0.0408388	0.380017	0.0948096	0.0119358	0.0919715	0.439815	0.00847511	Up in AD	0.000448652	0.0655056	0.00437617	3.8447	4.91943	3.35306	3.56507	1.63567
	ETHE1	sp|O95571|ETHE1_HUMAN	Persulfide dioxygenase ETHE1, mitochondrial	50	0.0292705	0.183695	0.0194861	0.10329	9.95545e-05	0.15842	0.682387	-0.0246992	0.500103	-0.0058539	0.237517	0.0728301	0.999585	-0.206687	Up in AD	0.00045217	0.0728301	0.00440692	1.73992	1.50332	1.42731	1.84804	1.74913
	IPO9	sp|Q96P70|IPO9_HUMAN	Importin-9	117	0.114363	0.0340536	0.00787425	0.0583306	0.0181798	0.0633417	0.228718	0.0350794	0.598047	-0.0823177	0.00600755	0.105188	0.342644	0.0233322	Up in AD	0.000452789	0.0350794	0.00440937	4.61075	4.96251	3.31602	3.72299	2.13617
	WTIP	sp|A6NIX2|WTIP_HUMAN	Wilms tumor protein 1-interacting protein	4	0.000453729	0.154531	NA	NA	NA	NA	NA	NA	NA	NA	NA	NA	NA	NA	Up in AD	0.000453729	0.154531	0.00441495	0.95664	1.36619	0.539249	0.987274	0.164869
	CARMIL3	sp|Q8ND23|CARL3_HUMAN	Capping protein, Arp2/3 and myosin-I linker protein 3	35	0.0793168	0.154922	0.017582	0.107713	0.00372148	0.168105	0.152894	0.0821217	NA	NA	NA	NA	NA	NA	Up in AD	0.000456763	0.131318	0.00444088	1.01442	3.07811	0.156703	0.0316914	0.489529
	CEPT1	sp|Q9Y6K0|CEPT1_HUMAN	Choline/ethanolaminephosphotransferase 1	8	0.48031	0.00440068	0.136417	0.0616559	0.0179904	0.134616	0.000647658	0.24301	0.389213	0.0966782	0.379038	0.0457908	0.0415504	0.152352	Up in AD	0.000457653	0.0966782	0.00444593	2.9507	3.78313	2.97094	3.46017	1.66631
	ITGB3	sp|P05106|ITB3_HUMAN	Integrin beta-3	22	0.0111973	0.399915	0.0315433	0.208056	0.217051	0.0797351	0.0104319	0.2759	NA	NA	NA	NA	NA	NA	Up in AD	0.000459646	0.241978	0.00446168	0.447306	0.307658	0.151348	2.97647	0.124254
	EEPD1	sp|Q7L9B9|EEPD1_HUMAN	Endonuclease/exonuclease/phosphatase family domain-containing protein 1	41	0.00323305	0.214744	0.0468399	0.0817719	0.0728507	0.104218	0.225451	0.0479601	0.496348	0.0431007	0.0230087	0.129021	0.167137	0.123299	Up in AD	0.000462328	0.104218	0.00448409	1.50603	1.19077	2.3013	4.32204	1.15487
	FRMPD1	sp|Q5SYB0|FRPD1_HUMAN	FERM and PDZ domain-containing protein 1	20	0.0410725	0.151876	NA	NA	0.0509937	0.39255	0.00169465	1.33223	NA	NA	0.228345	0.324312	NA	NA	Up in AD	0.000464592	0.358431	0.00450242	1.48985	3.09948	0.688171	1.53859	0.0998028
	MSRB3	sp|Q8IXL7-2|MSRB3_HUMAN	Isoform 2 of Methionine-R-sulfoxide reductase B3	13	0.05024	0.111275	0.17491	0.0399246	NA	NA	0.296558	0.0301175	NA	NA	0.000312247	0.297725	NA	NA	Up in AD	0.000466083	0.0755998	0.00451323	3.19418	3.37699	1.04818	1.18232	2.18223
	RASSF2	sp|P50749|RASF2_HUMAN	Ras association domain-containing protein 2	29	0.46995	0.0138565	0.100347	0.137129	0.000711915	0.225406	0.14059	0.289812	0.282915	0.185684	0.110636	0.132862	0.0327827	0.353557	Up in AD	0.000468896	0.185684	0.00453682	3.16445	2.51132	5.59704	5.66464	0.530001
	LTBP1	sp|Q14766|LTBP1_HUMAN	Latent-transforming growth factor beta-binding protein 1	18	0.103781	0.250398	0.265935	0.100818	0.0403924	0.295744	0.000887029	0.577242	NA	NA	0.162122	0.231064	0.157518	0.545821	Up in AD	0.000470253	0.273071	0.00454628	4.83652	3.00094	2.40037	0.595245	1.51491
	BTN3A2	sp|P78410|BT3A2_HUMAN	Butyrophilin subfamily 3 member A2	32	0.137306	0.149003	0.163025	0.0511099	0.011065	0.215751	0.161158	0.111744	0.455392	0.0715833	0.00139603	0.453768	NA	NA	Up in AD	0.000471943	0.130373	0.00455896	1.43777	2.23794	1.67187	2.4866	1.70875
	LAMTOR3	sp|Q9UHA4|LTOR3_HUMAN	Ragulator complex protein LAMTOR3	25	0.285632	0.0176365	0.440123	0.00790206	0.00143657	0.133297	0.00588486	0.0838448	0.211476	0.149401	0.0467604	0.102895	0.466435	0.0109927	Up in AD	0.000472912	0.0838448	0.00456464	3.81468	4.34988	2.6963	3.72579	2.15799
	CFHR1	sp|Q03591|FHR1_HUMAN	Complement factor H-related protein 1	37	0.0246976	0.461323	0.00829901	0.382876	0.0889987	0.172164	0.0573797	0.355537	0.180693	0.339741	0.338449	0.204678	0.076743	0.75004	Up in AD	0.000473621	0.355537	0.00456782	NA	NA	NA	NA	NA
	ZNF207	sp|O43670|ZN207_HUMAN	BUB3-interacting and GLEBS motif-containing protein ZNF207	20	0.00232357	0.125676	0.296132	0.0203956	0.418115	0.00765039	0.0294825	0.067209	0.182988	0.0878834	0.11478	0.0760794	0.0282964	0.410969	Up in AD	0.000482344	0.0760794	0.00464822	6.89672	7.77008	6.3418	8.27149	5.01781
	RPN1	sp|P04843|RPN1_HUMAN	Dolichyl-diphosphooligosaccharide--protein glycosyltransferase subunit 1	232	0.0190046	0.0525663	0.0682072	0.0419494	0.000383795	0.0871895	0.0268413	0.0739513	0.84339	-0.0786808	0.987034	-0.0659783	0.456694	0.00691705	Up in AD	0.000484747	0.0419494	0.0046645	4.65445	4.82072	4.2761	5.19076	3.79642
	GALNT7	sp|Q86SF2|GALT7_HUMAN	N-acetylgalactosaminyltransferase 7	30	0.249893	0.117713	0.0194395	0.222146	0.0282013	0.130223	0.00623877	0.531538	NA	NA	NA	NA	NA	NA	Up in AD	0.000484809	0.176184	0.0046645	3.62868	5.04329	3.48068	3.43509	2.25765
	ACAN	tr|E7EX88|E7EX88_HUMAN	Aggrecan core protein	144	0.116658	0.229961	0.1461	0.105189	NA	NA	NA	NA	0.087804	0.292951	0.089017	0.190534	0.00109829	0.659724	Up in AD	0.000489555	0.229961	0.00470639	NA	NA	NA	NA	NA
	GLYR1	sp|Q49A26|GLYR1_HUMAN	Putative oxidoreductase GLYR1	85	0.312643	0.0326564	0.194471	0.0201357	0.108118	0.0571849	0.119961	0.0980181	0.02585	0.231526	0.000280599	0.307377	0.905157	-0.0863495	Up in AD	0.000491517	0.0571849	0.00472147	4.11491	4.7797	3.18927	4.30399	1.03918
	H2AFY	sp|O75367-2|H2AY_HUMAN	Isoform 1 of Core histone macro-H2A.1	230	0.0171865	0.191605	0.309542	0.0296994	NA	NA	0.0586498	0.0680044	0.205284	0.0716141	0.00368467	0.260655	0.114123	0.159253	Up in AD	0.000493004	0.115433	0.00473197	4.47354	5.83777	3.79111	6.11942	3.78677
	BBS4	sp|Q96RK4|BBS4_HUMAN	Bardet-Biedl syndrome 4 protein	43	0.129618	0.0866205	0.359542	0.0174443	0.000316196	0.218116	0.451828	0.00500447	0.107779	0.187663	0.16301	0.0876805	0.0445018	0.164397	Up in AD	0.000493402	0.0876805	0.00473201	4.13914	4.34882	2.91638	3.41434	1.50758
	EIF2B3	sp|Q9NR50|EI2BG_HUMAN	Translation initiation factor eIF-2B subunit gamma	114	0.107475	0.0614746	0.0132766	0.0536004	0.344362	0.0116436	0.103194	0.0492299	0.289068	0.042178	0.00787371	0.108673	0.0452254	0.169706	Up in AD	0.000494331	0.0536004	0.00473715	3.05126	4.28722	2.84247	3.48018	1.59453
	LYVE1	sp|Q9Y5Y7|LYVE1_HUMAN	Lymphatic vessel endothelial hyaluronic acid receptor 1	20	0.0207697	0.198316	0.312618	0.0541484	0.00369207	0.302163	0.0244647	0.409855	0.494521	0.0689081	NA	NA	0.0933918	0.758021	Up in AD	0.000495042	0.25024	0.00473725	2.66842	1.3782	3.28012	8.2417	1.82888
	LAMA2	sp|P24043|LAMA2_HUMAN	Laminin subunit alpha-2	424	0.0706537	0.15395	0.0174213	0.097141	0.00409546	0.173648	0.164459	0.0949474	0.218968	0.138075	0.0627972	0.149249	0.459013	0.011904	Up in AD	0.00049521	0.138075	0.00473725	0.404005	1.99897	2.01193	1.88824	2.727
	COL4A2	sp|P08572|CO4A2_HUMAN	Collagen alpha-2(IV) chain	185	0.0492552	0.21449	0.146426	0.125167	0.00940652	0.335158	0.043615	0.272565	0.205158	0.2358	0.0173488	0.238521	0.497301	0.00186439	Up in AD	0.000495525	0.2358	0.00473725	2.15285	3.61342	0.487677	2.3342	3.36159
	RASA4	sp|O43374|RASL2_HUMAN	Ras GTPase-activating protein 4	63	0.118102	0.164823	0.328007	0.0353334	0.00294963	0.331119	0.468804	0.0134413	0.211098	0.313803	0.0472312	0.248254	0.00991848	0.743712	Up in AD	0.00049952	0.248254	0.00476933	2.43624	1.18248	0.408453	1.37165	0.100108
	ZC3H14	sp|Q6PJT7|ZC3HE_HUMAN	Zinc finger CCCH domain-containing protein 14	55	0.484737	0.00344169	0.291076	0.0127371	0.00655743	0.0864523	0.0260025	0.0888285	0.499995	0.00271592	0.0721709	0.146814	0.00611103	0.473371	Up in AD	0.000500045	0.0864523	0.00476933	4.94898	6.45526	4.98184	4.83906	3.18459
	GBE1	sp|Q04446|GLGB_HUMAN	1,4-alpha-glucan-branching enzyme	112	0.220766	0.066152	0.00859914	0.0747896	0.000103479	0.15223	0.460494	0.00705044	0.468904	0.0457508	0.196566	0.0697232	0.636325	-0.0629384	Up in AD	0.000500071	0.066152	0.00476933	2.2747	3.6642	2.52396	4.99384	1.98659
	BLOC1S1	sp|P78537|BL1S1_HUMAN	Biogenesis of lysosome-related organelles complex 1 subunit 1	22	0.0102124	0.0828027	0.761736	-0.0268475	0.137884	0.0412385	0.0622648	0.12925	0.0224846	0.198978	0.446258	0.0246983	0.00816668	0.232821	Up in AD	0.000511126	0.0828027	0.0048709	4.71352	3.438	4.80718	3.62049	4.46422
	RDH10	sp|Q8IZV5|RDH10_HUMAN	Retinol dehydrogenase 10	6	0.00297043	0.164646	NA	NA	NA	NA	0.00405896	0.312132	NA	NA	0.497495	0.01548	NA	NA	Up in AD	0.000511726	0.164646	0.00487275	2.99698	2.3737	0.762058	1.72981	1.12309
	REEP3	sp|Q6NUK4|REEP3_HUMAN	Receptor expression-enhancing protein 3	25	0.391937	0.057047	0.0148266	0.259784	0.0366596	0.156139	0.0393333	0.481936	NA	NA	0.0185376	0.334449	NA	NA	Up in AD	0.000512442	0.259784	0.0048757	3.22387	3.92642	4.41585	3.41026	2.7339
	RECK	sp|O95980|RECK_HUMAN	Reversion-inducing cysteine-rich protein with Kazal motifs	32	0.0726765	0.194182	0.0340046	0.0871232	0.002164	0.26937	0.142601	0.0608435	0.206168	0.213312	NA	NA	NA	NA	Up in AD	0.000517208	0.194182	0.00491716	2.28266	3.47644	1.97699	3.13807	1.38381
	JUP	sp|P14923|PLAK_HUMAN	Junction plakoglobin	138	0.740206	-0.0483239	0.90238	-0.0677318	0.000171266	0.218808	0.135021	0.0658808	0.282999	0.219534	0.0572993	0.216554	0.0224644	0.425464	Up in AD	0.000521208	0.216554	0.00495127	1.0801	0	1.13469	0.990965	0.606539
	MASP1	sp|P48740|MASP1_HUMAN	Mannan-binding lectin serine protease 1	27	0.0603718	0.256491	0.0361844	0.127928	0.0443294	0.134516	0.00904194	0.287505	NA	NA	0.1825	0.243649	NA	NA	Up in AD	0.000523645	0.243649	0.00497049	3.73477	1.18685	1.91434	0.34391	0.49072
	SLC23A2	sp|Q9UGH3|S23A2_HUMAN	Solute carrier family 23 member 2	26	0.0274594	0.166547	0.0711414	0.103356	0.0274184	0.141623	0.0144007	0.203222	0.500002	-0.0033987	0.0149061	0.130491	0.989917	-0.464638	Up in AD	0.000525392	0.130491	0.00498182	4.07429	5.02407	2.92853	4.05679	1.00188
	SLC45A4	sp|Q5BKX6|S45A4_HUMAN	Solute carrier family 45 member 4	16	0.00815205	0.310882	0.00973102	0.200772	0.642972	-0.0278284	0.213663	0.0852402	NA	NA	0.0147374	0.780541	NA	NA	Up in AD	0.000525667	0.200772	0.00498182	0.90903	2.87844	1.71524	1.36629	3.0043
	PACSIN3	sp|Q9UKS6|PACN3_HUMAN	Protein kinase C and casein kinase substrate in neurons protein 3	61	0.786357	-0.123757	0.398985	0.0206492	0.00124578	0.152237	0.0276417	0.353703	0.0542378	0.212477	0.050622	0.133605	0.192379	0.127432	Up in AD	0.000526423	0.133605	0.00498504	1.10244	0	0.802926	0.0503161	0
	EEFSEC	sp|P57772|SELB_HUMAN	Selenocysteine-specific elongation factor	72	0.0269857	0.0532945	0.0809119	0.0450567	0.105007	0.0564693	0.41581	0.0120707	0.347475	0.0909346	0.010694	0.114889	0.0163426	0.306275	Up in AD	0.000531797	0.0564693	0.00503197	0.857641	1.06489	0.734491	0.654551	1.41772
	RFC5	sp|P40937|RFC5_HUMAN	Replication factor C subunit 5	33	0.550645	-0.0166996	0.076807	0.0649745	0.0539878	0.124144	0.00209213	0.351441	0.142968	0.426553	0.0281386	0.144601	0.306528	0.119552	Up in AD	0.000538319	0.124144	0.00508968	2.3342	3.47362	1.85784	2.55534	0.446624
	ERCC4	sp|Q92889|XPF_HUMAN	DNA repair endonuclease XPF	36	0.228128	0.0503981	0.00246618	0.115432	0.0175543	0.145847	0.0357782	0.203284	NA	NA	0.358649	0.0344286	0.243335	0.0900364	Up in AD	0.000544308	0.102734	0.00514225	3.42042	3.84612	3.2408	2.69002	2.34335
	GPX1	sp|P07203|GPX1_HUMAN	Glutathione peroxidase 1	87	0.123596	0.089245	0.0556292	0.0757479	0.000730918	0.124551	0.559854	-0.00997193	0.116037	0.111628	0.0199534	0.112886	0.926432	-0.200253	Up in AD	0.000547563	0.089245	0.00516533	2.45631	2.40198	3.10545	6.34545	2.96856
	OPRK1	sp|P41145|OPRK_HUMAN	Kappa-type opioid receptor	7	0.0474098	0.371296	0.35601	0.0333793	0.0617803	0.124016	0.0795767	0.238619	NA	NA	0.0360653	0.205664	0.0104023	1.00274	Up in AD	0.000548077	0.222141	0.00516533	0.0950129	4.4719	0.0843458	0.125595	0
	VCAM1	sp|P19320|VCAM1_HUMAN	Vascular cell adhesion protein 1	24	0.235033	0.149831	0.0975924	0.218946	0.000450462	0.362019	0.0648922	0.289632	NA	NA	NA	NA	0.25315	0.223124	Up in AD	0.000548285	0.223124	0.00516533	0.526859	0.481265	0.00946503	0.0893735	2.17018
	SLC39A14	sp|Q15043|S39AE_HUMAN	Zinc transporter ZIP14	9	0.0319672	0.223907	0.054628	0.139364	0.000667394	0.19124	0.0114695	0.372881	0.858348	-0.637682	0.784971	-0.0930303	0.671638	-0.200001	Up in AD	0.00054847	0.139364	0.00516533	2.3158	2.86667	0.959489	2.2467	0.562598
	PEPD	sp|P12955|PEPD_HUMAN	Xaa-Pro dipeptidase	143	0.00363295	0.113898	0.505917	-0.000758324	0.0801015	0.074232	0.161655	0.197263	0.0722593	0.189179	0.115243	0.138587	0.0306831	0.227158	Up in AD	0.000550498	0.138587	0.00518038	4.22732	4.01945	4.47439	4.54899	3.13466
	IDUA	sp|P35475|IDUA_HUMAN	Alpha-L-iduronidase	31	0.0766563	0.178299	0.0792411	0.101019	0.00293991	0.168522	0.112766	0.118377	NA	NA	0.609158	-0.0363043	0.025703	0.524072	Up in AD	0.000553208	0.143449	0.0052018	0.367851	0.296181	0.0138031	0.185366	0.276293
	NUP210	sp|Q8TEM1|PO210_HUMAN	Nuclear pore membrane glycoprotein 210	90	0.349096	0.038242	0.0888952	0.0549551	0.00266636	0.0937324	0.0381622	0.146935	0.187388	0.17106	0.381021	0.0397103	0.0272783	0.296541	Up in AD	0.000554889	0.0937324	0.00521352	1.35429	1.55165	1.25002	0.577583	0.304395
	SON	sp|P18583|SON_HUMAN	Protein SON	113	0.183692	0.0555919	0.891546	-0.0226178	0.00116547	0.0883485	0.0652264	0.0590665	0.473742	0.0332681	0.470932	0.01712	0.0022439	0.555622	Up in AD	0.000560104	0.0555919	0.00525841	7.16222	7.19408	6.1735	7.99471	4.94817
	SHISA8	sp|B8ZZ34|SHSA8_HUMAN	Putative protein shisa-8	1	0.0535185	0.476795	NA	NA	NA	NA	0.000846482	0.633617	NA	NA	0.148288	0.293546	NA	NA	Up in AD	0.000563245	0.476795	0.00528273	NA	NA	NA	NA	NA
	FKBP5	sp|Q13451|FKBP5_HUMAN	Peptidyl-prolyl cis-trans isomerase FKBP5	123	0.352639	0.081261	0.621141	-0.0249536	0.00115269	0.226861	0.066872	0.281583	0.281879	0.153638	0.331019	0.0915865	0.00399103	0.760418	Up in AD	0.000563573	0.153638	0.00528273	3.34344	3.33278	2.63544	6.73441	2.90933
	CYP2S1	sp|Q96SQ9|CP2S1_HUMAN	Cytochrome P450 2S1	12	0.0265038	0.271376	0.0863096	0.0769137	NA	NA	NA	NA	NA	NA	0.00298058	0.236729	NA	NA	Up in AD	0.000570357	0.236729	0.00534215	NA	NA	NA	NA	NA
	RPS6KA3	sp|P51812|KS6A3_HUMAN	Ribosomal protein S6 kinase alpha-3	150	0.0454281	0.0941127	0.0146097	0.0820237	0.00098799	0.10811	0.118486	0.0433542	0.504905	-0.0188552	0.177394	0.0370501	0.93018	-0.127026	Up in AD	0.000575199	0.0433542	0.00538066	2.18971	4.50533	2.09374	5.48679	1.96758
	DRG1	sp|Q9Y295|DRG1_HUMAN	Developmentally-regulated GTP-binding protein 1	71	0.013543	0.174809	0.0832482	0.0727411	0.192897	0.031295	0.107776	0.0643617	0.504469	-0.0252382	0.329158	0.0486497	0.00166379	0.214079	Up in AD	0.000575364	0.0643617	0.00538066	4.10211	5.75579	3.90611	4.11968	2.54047
	ACY1	sp|Q03154|ACY1_HUMAN	Aminoacylase-1	75	0.0474705	0.122301	0.265011	0.0334109	0.00189014	0.184795	0.440191	0.0108942	0.0564277	0.200333	0.0564924	0.129519	NA	NA	Up in AD	0.000576534	0.12591	0.00538741	2.50406	1.86818	1.69524	2.1906	2.52577
	EIF2D	sp|P41214|EIF2D_HUMAN	Eukaryotic translation initiation factor 2D	28	0.826288	-0.071609	0.217407	0.0303403	0.0467664	0.10487	0.0205843	0.15472	NA	NA	0.105486	0.0805729	0.00184346	0.373904	Up in AD	0.000579832	0.0927213	0.00541278	3.87572	3.69887	3.0209	4.22494	1.72764
	NUP54	sp|Q7Z3B4|NUP54_HUMAN	Nucleoporin p54	53	0.0890197	0.0370239	0.162661	0.0222705	0.00678541	0.104278	0.145408	0.0528468	0.0205849	0.144446	0.172119	0.0491581	0.12955	0.082309	Up in AD	0.00058048	0.0528468	0.00541278	3.86495	5.39812	3.90871	5.09687	1.77409
	HIST2H2AB	sp|Q8IUE6|H2A2B_HUMAN	Histone H2A type 2-B	64	0.192841	0.158714	0.667501	-0.0420581	0.151016	0.198996	0.0475443	0.6016	0.00131941	0.459988	0.0484789	0.288716	0.110962	0.214051	Up in AD	0.000580601	0.214051	0.00541278	NA	NA	NA	NA	NA
	NPL	sp|Q9BXD5|NPL_HUMAN	N-acetylneuraminate lyase	15	0.0295021	0.312174	0.135194	0.135852	NA	NA	0.0193147	0.610966	NA	NA	0.014041	0.508532	NA	NA	Up in AD	0.000585325	0.410353	0.0054526	5.44019	4.87873	3.45204	7.6374	0.373839
	MAGT1	sp|Q9H0U3|MAGT1_HUMAN	Magnesium transporter protein 1	16	0.233134	0.119528	0.270833	0.021865	5.00385e-05	0.229218	0.598685	-0.0173878	0.0979726	0.201531	0.103212	0.0994381	0.353095	0.039219	Up in AD	0.000592602	0.0994381	0.00551611	3.88553	1.8029	3.17876	4.85827	2.61844
	MOB3C	sp|Q70IA8|MOB3C_HUMAN	MOB kinase activator 3C	3	0.198082	0.223063	0.0144335	0.258434	NA	NA	NA	NA	NA	NA	0.00253266	0.228717	NA	NA	Up in AD	0.000600115	0.228717	0.00557926	1.89407	0.76122	1.15016	3.7464	1.64268
	VAV2	sp|P52735-2|VAV2_HUMAN	Isoform 2 of Guanine nucleotide exchange factor VAV2	57	0.00702783	0.151261	0.0216967	0.0648813	NA	NA	0.0342458	0.158175	0.526253	-0.107356	0.0139702	0.142809	0.918683	-0.161901	Up in AD	0.000600314	0.103845	0.00557926	1.44761	1.94163	0.43468	0.943042	0.527284
	TELO2	sp|Q9Y4R8|TELO2_HUMAN	Telomere length regulation protein TEL2 homolog	37	0.131659	0.023766	0.0192394	0.0602286	0.0977115	0.0572713	0.475062	0.00329933	NA	NA	0.00104904	0.201256	0.286989	0.0790488	Up in AD	0.000601935	0.0587499	0.00559	0.322537	0	0.044851	0.232322	0.46357
	TAF7	sp|Q15545|TAF7_HUMAN	Transcription initiation factor TFIID subunit 7	25	0.00338388	0.179998	0.201831	0.0344048	0.0315496	0.102974	0.27684	0.0490463	0.299184	0.167663	0.513487	-0.0147144	0.0075543	0.577321	Up in AD	0.000602987	0.102974	0.00559544	4.80636	5.7313	4.95782	5.43234	3.75795
	COBLL1	sp|Q53SF7|COBL1_HUMAN	Cordon-bleu protein-like 1	81	0.0715819	0.0864189	0.402738	0.0132088	0.0165243	0.114941	0.0274957	0.167974	0.0647056	0.305722	0.074616	0.134101	0.109885	0.341184	Up in AD	0.000604584	0.134101	0.00560593	1.0343	4.48083	0.321725	0.885522	5.28266
	ACSM5	sp|Q6NUN0|ACSM5_HUMAN	Acyl-coenzyme A synthetase ACSM5, mitochondrial	30	0.0552046	0.405554	0.0902182	0.138978	0.0139298	0.277031	0.175367	0.109867	NA	NA	0.00347449	0.35281	0.846068	-0.637214	Up in AD	0.00060646	0.208005	0.00561899	1.49707	0	1.14578	4.26852	0.233506
	EFEMP1	sp|Q12805|FBLN3_HUMAN	EGF-containing fibulin-like extracellular matrix protein 1	96	0.955791	-0.252943	0.343403	0.0490649	0.000441006	0.468198	0.0353791	0.56968	0.0629693	0.354207	0.0428517	0.262617	0.50575	-0.00442786	Up in AD	0.000606994	0.262617	0.00561961	7.1505	4.05878	1.35895	0.313744	1.36521
	DDAH1	sp|O94760|DDAH1_HUMAN	N(G),N(G)-dimethylarginine dimethylaminohydrolase 1	1049	0.173489	0.0316077	0.443961	0.0029596	0.000950071	0.0951345	0.747056	-0.0284653	0.0289927	0.133092	0.004584	0.0889638	0.963873	-0.156094	Up in AD	0.000607866	0.0316077	0.00562334	8.16753	6.1599	3.32876	1.56529	2.64018
	IFT74	sp|Q96LB3|IFT74_HUMAN	Intraflagellar transport protein 74 homolog	51	0.568804	-0.0128568	0.777726	-0.0251118	0.000120392	0.18838	0.424171	0.0168384	NA	NA	0.066904	0.098346	0.0238091	0.400282	Up in AD	0.000609175	0.0575922	0.00563112	3.4931	4.20083	2.37763	2.99093	1.65372
	RBM41	sp|Q96IZ5|RBM41_HUMAN	RNA-binding protein 41	3	0.39518	0.0834387	NA	NA	NA	NA	0.000143889	0.870379	NA	NA	NA	NA	NA	NA	Up in AD	0.000612683	0.476909	0.00565491	3.95412	4.95385	4.11318	4.35807	1.96305
	NAMPT	sp|P43490|NAMPT_HUMAN	Nicotinamide phosphoribosyltransferase	173	0.0833452	0.148346	0.186811	0.0529885	0.00102382	0.196472	0.310424	0.0910412	0.161024	0.163419	0.174314	0.116796	0.0509902	0.227482	Up in AD	0.00061269	0.148346	0.00565491	4.8755	6.09871	3.59114	6.67714	5.03789
	GTPBP2	sp|Q9BX10|GTPB2_HUMAN	GTP-binding protein 2	13	0.0601485	0.072773	0.0727991	0.110458	0.321957	0.0573623	NA	NA	NA	NA	0.000814012	0.389959	NA	NA	Up in AD	0.000613611	0.0916155	0.00565907	3.15567	3.70852	2.31487	3.77835	2.71519
	OSTM1	sp|Q86WC4|OSTM1_HUMAN	Osteopetrosis-associated transmembrane protein 1	16	0.0023036	0.142295	0.0414775	0.100662	0.327967	0.0251561	0.0396977	0.150363	0.0236312	0.257089	0.315889	0.0526026	0.781573	-0.17012	Up in AD	0.00062329	0.100662	0.00574392	3.9266	5.52731	2.76118	4.92548	2.17012
	MT1F	sp|P04733|MT1F_HUMAN	Metallothionein-1F	6	0.073912	0.306551	0.00298233	0.488163	0.0422651	0.234948	0.0926883	0.35701	0.35824	0.212974	0.0497008	0.486858	0.473765	0.0421006	Up in AD	0.000624875	0.306551	0.00575412	4.6057	0.411841	0.95222	0.657154	3.51004
	CIB1	sp|Q99828|CIB1_HUMAN	Calcium and integrin-binding protein 1	28	0.775149	-0.181443	0.0256605	0.207195	0.0660643	0.0900063	0.0497545	0.608191	0.0825336	0.44645	0.504592	-0.0143257	0.0027054	0.421085	Up in AD	0.000629807	0.207195	0.00579066	3.08116	0.520514	2.2444	2.11793	1.1549
	RP2	sp|O75695|XRP2_HUMAN	Protein XRP2	40	0.549622	-0.0202603	0.0679915	0.128482	0.00234774	0.154256	0.0313867	0.288344	0.397626	0.0980983	0.330417	0.0508855	0.0205418	0.244918	Up in AD	0.000633718	0.128482	0.00582217	1.61595	1.09114	1.7344	4.2806	0.992188
	DNAAF2	sp|Q9NVR5|KTU_HUMAN	Protein kintoun	19	0.0224044	0.105805	NA	NA	NA	NA	NA	NA	NA	NA	0.00265561	0.275897	NA	NA	Up in AD	0.000638381	0.190851	0.00586052	1.1881	2.17584	1.16349	0.976814	0.420082
	PGM5	sp|Q15124|PGM5_HUMAN	Phosphoglucomutase-like protein 5	50	0.0673489	0.157756	0.0720973	0.050829	0.0332937	0.300136	0.0139543	0.270521	0.730308	-0.214465	0.0674789	0.183886	0.0679278	0.545213	Up in AD	0.000640862	0.183886	0.00587881	1.92212	2.94894	2.16272	4.0624	1.84594
	HERC2	sp|O95714|HERC2_HUMAN	E3 ubiquitin-protein ligase HERC2	282	0.0218522	0.0823509	0.0346103	0.0501868	0.0139972	0.0507798	0.147282	0.0565163	0.507707	-0.0239902	0.188396	0.047292	0.0508972	0.162492	Up in AD	0.00064317	0.0507798	0.00589548	3.65961	4.48297	3.00328	2.92194	2.94039
	TSPAN6	sp|O43657|TSN6_HUMAN	Tetraspanin-6	7	0.107987	0.320793	NA	NA	0.00172463	0.247859	0.0167788	0.360636	NA	NA	0.391176	0.0844762	NA	NA	Up in AD	0.000645286	0.284326	0.00591036	3.94554	3.14528	2.22074	1.60263	2.72725
	FAM117B	sp|Q6P1L5|F117B_HUMAN	Protein FAM117B	34	0.224847	0.087181	0.191444	0.0321625	0.113448	0.0462382	0.097651	0.0709323	0.501511	-0.0336714	0.00919715	0.189902	0.00347399	0.360246	Up in AD	0.000646179	0.0709323	0.00591404	1.42203	3.45832	1.3553	1.94332	0.65792
	UNC13D	sp|Q70J99|UN13D_HUMAN	Protein unc-13 homolog D	5	0.212857	0.216749	0.0244574	0.308063	NA	NA	0.000519542	0.666567	NA	NA	0.455499	0.0493757	NA	NA	Up in AD	0.000649331	0.262406	0.00593836	0.580815	0	0.0813099	1.36652	0.0282693
	C1R	tr|B4DPQ0|B4DPQ0_HUMAN	Complement C1r subcomponent	49	0.0065076	0.506592	0.0116258	0.340808	NA	NA	NA	NA	0.141441	0.251748	0.523121	-0.0427984	0.0380133	0.46742	Up in AD	0.000651095	0.340808	0.00594997	2.53265	0.984873	0.707613	0.453076	1.87018
	GAS8	sp|O95995|GAS8_HUMAN	Growth arrest-specific protein 8	6	0.0174452	1.01589	0.00486775	0.461704	NA	NA	NA	NA	NA	NA	0.0943685	0.434883	NA	NA	Up in AD	0.000653771	0.461704	0.00596988	2.56973	3.34347	1.08772	0.40285	0.945386
	PLEK	sp|P08567|PLEK_HUMAN	Pleckstrin	18	0.0412547	0.405028	NA	NA	0.185712	0.0916134	0.00401098	0.314459	0.0892836	0.352157	0.492411	0.0198773	0.0296259	0.665909	Up in AD	0.000658203	0.333308	0.00600579	1.5191	2.23965	2.4072	7.38839	0.920751
	GFRA1	sp|P56159|GFRA1_HUMAN	GDNF family receptor alpha-1	28	0.0038128	0.0996878	0.165622	0.07172	0.0224752	0.18282	0.259758	0.0777096	0.42187	0.0925392	0.0361085	0.215405	0.141302	0.256317	Up in AD	0.000663484	0.0996878	0.00604516	3.15787	1.91877	1.641	0.163016	0.262872
	PLEKHH3	sp|Q7Z736|PKHH3_HUMAN	Pleckstrin homology domain-containing family H member 3	28	0.0378329	0.079191	0.562461	-0.00611189	NA	NA	9.61995e-05	0.395569	NA	NA	NA	NA	0.618389	-0.121878	Up in AD	0.000663524	0.0365395	0.00604516	0.905243	0.705452	0.328378	0.317953	0.209719
	ACSBG1	sp|Q96GR2|ACBG1_HUMAN	Long-chain-fatty-acid--CoA ligase ACSBG1	136	0.22335	0.0922816	0.243529	0.0507441	0.000588072	0.18624	0.046313	0.212482	0.489445	0.0447366	0.0574636	0.180374	0.190968	0.101724	Up in AD	0.000664723	0.101724	0.00604702	5.09116	2.99217	1.80059	2.62119	0.264248
	AIDA	sp|Q96BJ3|AIDA_HUMAN	Axin interactor, dorsalization-associated protein	76	0.291312	0.0239918	0.201841	0.0243815	0.00219757	0.0942988	0.110955	0.106392	0.340911	0.0696311	0.0127703	0.0988347	0.127479	0.0855451	Up in AD	0.000664734	0.0855451	0.00604702	4.46007	4.78025	4.1127	5.33404	2.78124
	ABI3BP	sp|Q7Z7G0|TARSH_HUMAN	Target of Nesh-SH3	15	0.778135	-0.0937137	NA	NA	0.00226982	0.61581	0.0009869	1.41989	0.476133	0.189729	NA	NA	0.265913	0.367676	Up in AD	0.000669343	0.367676	0.00608434	3.35063	6.05675	2.22149	3.40175	2.5401
	NCBP1	sp|Q09161|NCBP1_HUMAN	Nuclear cap-binding protein subunit 1	54	0.216787	0.0343852	0.331767	0.0149592	0.0635249	0.0599498	0.105486	0.0593052	0.40788	0.0477545	0.000465314	0.173096	0.0882724	0.206819	Up in AD	0.000671588	0.0593052	0.00610013	4.97197	5.50008	3.56221	5.64005	4.14804
	CLIC2	sp|O15247|CLIC2_HUMAN	Chloride intracellular channel protein 2	25	0.0249074	0.207763	0.306522	0.0298407	0.00957744	0.175758	0.0124861	0.269811	NA	NA	0.224504	0.0947764	0.205135	0.130657	Up in AD	0.000682182	0.153207	0.00619167	1.31709	2.7015	0.280602	2.41693	4.13695
	CHURC1	sp|Q8WUH1|CHUR_HUMAN	Protein Churchill	24	0.0933919	0.147196	0.277545	0.0190549	0.00202942	0.156377	0.120719	0.099117	NA	NA	0.0358099	0.176457	NA	NA	Up in AD	0.000684709	0.147196	0.00620992	4.18561	5.21338	3.57278	3.49995	2.54433
	KIAA1671	sp|Q9BY89|K1671_HUMAN	Uncharacterized protein KIAA1671	137	0.7608	-0.0662609	0.934663	-0.0643307	9.82725e-06	0.126338	0.304347	0.0399934	0.551541	-0.056418	0.018957	0.129479	0.375784	0.0444283	Up in AD	0.00068789	0.0399934	0.00623407	4.09614	3.04422	0.64138	0.707418	1.80213
	GBP4	sp|Q96PP9|GBP4_HUMAN	Guanylate-binding protein 4	20	0.102931	0.235028	0.039391	0.189251	0.12584	0.0813274	0.00408409	0.345741	NA	NA	0.110679	0.305306	NA	NA	Up in AD	0.000692066	0.235028	0.00626719	1.58934	3.24895	1.24211	2.68297	4.0665
	SLC15A2	sp|Q16348|S15A2_HUMAN	Solute carrier family 15 member 2	41	0.0423396	0.168532	0.261014	0.0418473	0.00629101	0.172535	0.236321	0.100478	0.0754352	0.191102	0.00970104	0.223406	0.702068	-0.0851033	Up in AD	0.000692769	0.168532	0.00626883	5.87083	2.95008	1.59256	5.71748	1.57148
	LIX1	sp|Q8N485|LIX1_HUMAN	Protein limb expression 1 homolog	1	0.706918	-0.0975795	NA	NA	9.26315e-05	0.43361	NA	NA	NA	NA	NA	NA	NA	NA	Up in AD	0.000696327	0.168015	0.00629628	4.78322	2.91578	1.38612	1.11744	1.04306
	CTSH	sp|P09668|CATH_HUMAN	Pro-cathepsin H	29	0.0713407	0.328829	0.0834064	0.176399	0.00277746	0.418569	0.0854727	0.283425	0.0697065	0.446095	0.108412	0.172234	0.79918	-0.325079	Up in AD	0.000697915	0.283425	0.0063059	5.80887	3.77415	2.15034	5.30591	3.58669
	POFUT1	sp|Q9H488|OFUT1_HUMAN	GDP-fucose protein O-fucosyltransferase 1	22	0.279694	0.0498638	0.758214	-0.0190564	0.000198935	0.135524	0.14503	0.0413704	0.0554846	0.140048	0.446862	0.0182543	0.05788	0.143041	Up in AD	0.000712094	0.0498638	0.00642908	1.61494	1.37457	1.15078	1.89049	0.315443
	HAT1	sp|O14929|HAT1_HUMAN	Histone acetyltransferase type B catalytic subunit	19	0.284052	0.0811685	0.0134054	0.142291	0.00205381	0.213505	0.23057	0.0650623	NA	NA	0.491868	0.0112918	0.0503465	0.237391	Up in AD	0.000712618	0.11173	0.00642908	4.28725	4.02805	3.64699	5.1598	3.96872
	DHRS3	sp|O75911|DHRS3_HUMAN	Short-chain dehydrogenase/reductase 3	13	0.0171484	0.382536	0.370226	0.0205614	NA	NA	0.0848984	0.129711	NA	NA	0.0120325	0.191559	0.0371018	0.687023	Up in AD	0.000714647	0.191559	0.00644255	3.65423	1.62501	1.35065	3.84179	2.37075
	BCO2	sp|Q9BYV7|BCDO2_HUMAN	Beta,beta-carotene 9',10'-oxygenase	10	0.0119285	0.55163	NA	NA	NA	NA	NA	NA	NA	NA	0.00568189	0.444173	NA	NA	Up in AD	0.000718381	0.497902	0.00647135	1.89174	4.77124	3.43317	4.94016	0.244718
	ARHGAP23	sp|Q9P227|RHG23_HUMAN	Rho GTPase-activating protein 23	162	0.716538	-0.0689701	0.222942	0.0212287	0.0990337	0.0352767	0.686695	-0.0342964	0.028007	0.171178	0.000312134	0.127792	0.0941019	0.173068	Up in AD	0.000720919	0.0352767	0.00648469	3.42105	2.42403	3.66475	0.974124	1.0647
	KIAA1161	sp|Q6NSJ0|K1161_HUMAN	Uncharacterized family 31 glucosidase KIAA1161	36	0.0529234	0.296305	0.130925	0.0849874	NA	NA	0.00620084	0.304091	NA	NA	0.477305	0.0182179	0.0118701	0.355787	Up in AD	0.00072094	0.296305	0.00648469	NA	NA	NA	NA	NA
	PELI2	sp|Q9HAT8|PELI2_HUMAN	E3 ubiquitin-protein ligase pellino homolog 2	10	0.00921082	0.212103	0.194487	0.0449973	NA	NA	0.273734	0.0341216	NA	NA	0.00288493	0.265008	NA	NA	Up in AD	0.000724845	0.12855	0.00651493	3.26949	2.49982	2.35092	2.95904	1.05986
	EGFR	sp|P00533|EGFR_HUMAN	Epidermal growth factor receptor	148	0.0323959	0.110691	0.228776	0.0414793	0.00510337	0.178996	0.0254074	0.29062	0.514209	-0.037412	0.0668443	0.135754	0.273857	0.115331	Up in AD	0.000727036	0.115331	0.00652874	5.31529	4.26651	1.15094	0.898455	2.01286
	BMPR1A	sp|P36894|BMR1A_HUMAN	Bone morphogenetic protein receptor type-1A	20	0.00417495	0.31614	0.0869582	0.0698458	0.23447	0.0486343	0.0202575	0.26342	NA	NA	0.222604	0.0817096	0.119687	0.409573	Up in AD	0.000727468	0.172565	0.00652874	4.08863	3.37488	2.3501	2.62248	1.26954
	CXorf56	sp|Q9H5V9|CX056_HUMAN	UPF0428 protein CXorf56	9	0.647519	-0.026307	0.74177	-0.0380366	0.0370965	0.157455	0.041336	0.115204	NA	NA	0.000336509	0.295436	NA	NA	Up in AD	0.000730815	0.115204	0.00655388	1.8627	2.35276	1.47465	1.93263	0.607671
	HCK	sp|P08631|HCK_HUMAN	Tyrosine-protein kinase HCK	39	0.133583	0.172301	0.122956	0.076257	0.000192874	0.161871	0.157701	0.0745369	0.500002	-0.00549281	0.18592	0.178599	NA	NA	Up in AD	0.000733179	0.119064	0.0065675	0.399409	0	0.941805	3.84496	0
	COL4A6	sp|Q14031|CO4A6_HUMAN	Collagen alpha-6(IV) chain	14	0.0930268	0.280949	NA	NA	0.0184686	0.303659	0.00534582	0.589583	NA	NA	NA	NA	NA	NA	Up in AD	0.000733426	0.303659	0.0065675	NA	NA	NA	NA	NA
	CRLF3	sp|Q8IUI8|CRLF3_HUMAN	Cytokine receptor-like factor 3	31	0.157853	0.155219	0.244779	0.0371941	0.0454385	0.0751026	0.0606695	0.0863031	0.328003	0.139069	0.00406621	0.129056	0.0648327	0.516794	Up in AD	0.000736245	0.129056	0.00658783	3.88793	5.20204	3.01141	4.88224	1.62909
	IFI16	tr|D3DUZ3|D3DUZ3_HUMAN	Interferon, gamma-inducible protein 16, isoform CRA_a	68	0.0988765	0.223694	0.124887	0.0664273	NA	NA	NA	NA	0.0161084	0.33283	0.172311	0.156516	0.0074034	0.367552	Up in AD	0.000743943	0.223694	0.00665176	3.15068	3.97359	3.9124	7.04139	3.78942
	SOAT1	sp|P35610|SOAT1_HUMAN	Sterol O-acyltransferase 1	5	0.0317281	0.408756	0.0673982	0.113577	NA	NA	0.00403908	0.375966	NA	NA	0.529195	-0.051292	0.0556589	0.141957	Up in AD	0.000745394	0.141957	0.00665977	3.08184	3.20161	2.32601	6.01477	2.91714
	TNFAIP2	sp|Q03169|TNAP2_HUMAN	Tumor necrosis factor alpha-induced protein 2	34	0.0177233	0.357305	0.102103	0.129018	0.0511703	0.141869	0.00694632	0.281608	NA	NA	0.200682	0.149909	0.369147	0.0658594	Up in AD	0.000746952	0.145889	0.00666874	1.48074	1.10407	0.499047	3.73442	0.696313
	DHX16	sp|O60231|DHX16_HUMAN	Putative pre-mRNA-splicing factor ATP-dependent RNA helicase DHX16	52	0.0687258	0.10325	0.0708756	0.0509278	0.239534	0.0286284	0.0711402	0.130676	0.0230039	0.283044	0.0947173	0.0794176	0.0525878	0.19623	Up in AD	0.000752892	0.10325	0.00671678	2.01138	2.2261	2.12407	2.68958	0.86025
	NUDT5	sp|Q9UKK9|NUDT5_HUMAN	ADP-sugar pyrophosphatase	101	0.652226	-0.0371236	0.252258	0.051007	0.000230433	0.251927	0.0211662	0.306216	0.142229	0.188354	0.0887579	0.088751	0.942108	-0.169565	Up in AD	0.000754717	0.088751	0.00672807	3.60405	4.62292	3.40779	3.83777	1.59019
	NUP107	sp|P57740|NU107_HUMAN	Nuclear pore complex protein Nup107	89	0.0870976	0.0816252	0.160757	0.033351	0.00199043	0.0930399	0.183201	0.0377989	0.646317	-0.153269	0.00474202	0.109998	0.61247	-0.0214403	Up in AD	0.000756926	0.0377989	0.00674276	3.41511	3.53478	3.64496	4.03271	1.95725
	C8orf37	sp|Q96NL8|CH037_HUMAN	Protein C8orf37	8	0.0316182	0.144614	0.223855	0.0451323	0.0569791	0.145166	0.0185687	0.136853	NA	NA	0.0349387	0.165667	NA	NA	Up in AD	0.000761365	0.144614	0.00677728	2.68441	2.24621	1.03689	0.839621	0.67661
	OBSL1	sp|O75147|OBSL1_HUMAN	Obscurin-like protein 1	48	0.055485	0.179381	0.0580977	0.0617831	0.0903963	0.0687932	0.0368085	0.189704	0.510366	-0.0918801	0.00627798	0.172363	0.281966	0.164923	Up in AD	0.000762757	0.164923	0.00678464	2.56356	3.3343	0.904298	2.06316	1.10399
	MAP3K2	sp|Q9Y2U5|M3K2_HUMAN	Mitogen-activated protein kinase kinase kinase 2	30	0.375003	0.0266127	0.156223	0.043007	0.0307968	0.131461	0.0954795	0.120507	NA	NA	0.00153488	0.184326	NA	NA	Up in AD	0.000767432	0.120507	0.00682118	3.37973	4.17541	2.80461	4.8071	1.21843
	PSMB1	sp|P20618|PSB1_HUMAN	Proteasome subunit beta type-1	126	0.0211846	0.129825	0.129451	0.0322723	0.00560166	0.0654776	0.250677	0.0304596	0.0191657	0.119684	0.254538	0.0302124	0.521661	-0.00494525	Up in AD	0.00076876	0.0322723	0.00682793	5.19067	6.67522	5.2333	5.53623	2.99279
	THOC6	sp|Q86W42|THOC6_HUMAN	THO complex subunit 6 homolog	26	0.127903	0.0606453	0.671746	-0.0174316	0.0509863	0.10628	0.0824698	0.0698153	0.439228	0.0914658	0.000187129	0.159233	0.331599	0.0545914	Up in AD	0.000771298	0.0698153	0.00684541	0.299984	0	0.502672	1.252	0.613324
	LTF	sp|P02788|TRFL_HUMAN	Lactotransferrin	123	0.0101031	0.652398	0.0854283	0.340909	0.08956	0.261667	0.0179322	0.952235	0.133423	0.656331	0.274569	0.282068	NA	NA	Up in AD	0.000782138	0.496653	0.0069365	NA	NA	NA	NA	NA
	CHST11	sp|Q9NPF2|CHSTB_HUMAN	Carbohydrate sulfotransferase 11	3	0.000783968	0.312079	NA	NA	NA	NA	NA	NA	NA	NA	NA	NA	NA	NA	Up in AD	0.000783968	0.312079	0.0069476	3.51489	3.72392	2.84383	5.24515	1.1741
	IFT122	sp|Q9HBG6|IF122_HUMAN	Intraflagellar transport protein 122 homolog	85	0.232219	0.0590586	0.160987	0.0493817	8.75535e-05	0.162442	0.323129	0.040187	0.387696	0.152092	0.0613681	0.135506	0.405397	0.0233	Up in AD	0.00079054	0.0590586	0.00700068	3.74183	3.96898	2.61908	3.17152	1.84829
	CNTNAP3	sp|Q9BZ76|CNTP3_HUMAN	Contactin-associated protein-like 3	49	0.178067	0.113825	0.256806	0.0326535	0.0689659	0.0595237	0.36488	0.0194565	NA	NA	0.000240119	0.196226	NA	NA	Up in AD	0.000793385	0.0595237	0.0070207	3.70036	3.13191	0.497761	1.35906	0.387518
	MYH14	sp|Q7Z406|MYH14_HUMAN	Myosin-14	517	0.450248	0.0132203	0.199287	0.038891	0.00052956	0.14274	0.411562	0.0157292	0.136857	0.134534	0.341759	0.053927	0.0112645	0.219346	Up in AD	0.00079604	0.053927	0.00703901	1.64672	0.921014	1.0033	0.31706	0
	CCDC3	sp|Q9BQI4|CCDC3_HUMAN	Coiled-coil domain-containing protein 3	8	0.0297017	0.517348	0.0216891	0.192324	NA	NA	NA	NA	NA	NA	0.00549737	0.312097	0.451009	0.0746767	Up in AD	0.000798163	0.252211	0.00705259	0.628203	3.65557	0.209334	0.223709	4.84681
	PRMT5	sp|O14744|ANM5_HUMAN	Protein arginine N-methyltransferase 5	123	0.00866324	0.0469703	0.0708485	0.0348758	0.00371895	0.0685692	0.155277	0.0216593	0.513328	-0.019134	0.0578789	0.0606136	0.988496	-0.162591	Up in AD	0.000801726	0.0348758	0.00707887	3.64462	4.27195	2.4287	3.29236	2.63503
	MYO1F	sp|O00160|MYO1F_HUMAN	Unconventional myosin-If	70	0.231257	0.117124	0.084505	0.0916147	0.000889666	0.185562	0.152505	0.193607	0.492596	0.101888	0.191546	0.127058	0.0420631	0.493092	Up in AD	0.000807815	0.127058	0.00712739	1.59041	0.806595	1.16148	4.27873	0.740419
	EMP3	sp|P54852|EMP3_HUMAN	Epithelial membrane protein 3	2	0.00081029	1.08353	NA	NA	NA	NA	NA	NA	NA	NA	NA	NA	NA	NA	Up in AD	0.00081029	1.08353	0.00714398	2.52026	1.58173	0.991311	4.00721	3.08768
	AASS	sp|Q9UDR5|AASS_HUMAN	Alpha-aminoadipic semialdehyde synthase, mitochondrial	106	0.284696	0.0976143	0.101292	0.0855884	0.000372095	0.328456	0.347194	0.039336	0.129069	0.240076	0.156522	0.135428	0.140789	0.235204	Up in AD	0.0008117	0.135428	0.00715117	4.9071	2.91989	3.7264	3.48501	1.14606
	ERCC1	sp|P07992|ERCC1_HUMAN	DNA excision repair protein ERCC-1	16	0.408222	0.0278178	0.0109295	0.105823	0.00162388	0.201495	0.683758	-0.03202	NA	NA	0.227757	0.0486914	0.0474922	0.205352	Up in AD	0.000813145	0.0772572	0.00715761	3.28264	3.87961	3.18008	5.178	2.42295
	NPEPL1	sp|Q8NDH3|PEPL1_HUMAN	Probable aminopeptidase NPEPL1	49	0.134631	0.184343	NA	NA	0.086028	0.0937669	0.0372429	0.250786	0.00102381	0.328214	0.536325	-0.0213793	0.226425	0.121295	Up in AD	0.000813622	0.152819	0.00715761	1.10659	0.528368	0.424751	0.811783	0.328015
	CUTC	sp|Q9NTM9|CUTC_HUMAN	Copper homeostasis protein cutC homolog	23	0.50415	-0.00101763	0.0309846	0.0871497	0.0433667	0.0862809	0.0841851	0.231885	0.107902	0.358928	0.0655654	0.0934946	0.0264157	0.21293	Up in AD	0.00081497	0.0934946	0.00716422	4.05414	4.53781	4.44775	3.69346	1.54332
	DTX3L	sp|Q8TDB6|DTX3L_HUMAN	E3 ubiquitin-protein ligase DTX3L	26	0.16616	0.267835	0.161264	0.106445	0.00553951	0.23317	0.00718293	0.675694	0.439106	0.110382	0.497001	0.0140421	0.045877	0.362953	Up in AD	0.000815876	0.23317	0.00716695	1.81162	1.13168	1.32644	3.32442	2.53944
	HEATR5A	sp|Q86XA9|HTR5A_HUMAN	HEAT repeat-containing protein 5A	69	0.569096	-0.0321856	0.0600579	0.101785	0.00494932	0.162062	0.117462	0.157202	0.323981	0.2998	0.0223259	0.165775	0.074498	0.494647	Up in AD	0.000817596	0.162062	0.00717287	3.89526	3.02186	3.37412	2.99305	2.34785
	KEAP1	sp|Q14145|KEAP1_HUMAN	Kelch-like ECH-associated protein 1	37	0.0533019	0.116135	0.53948	-0.00399991	NA	NA	0.000114557	0.715511	NA	NA	0.499919	0.000797987	NA	NA	Up in AD	0.000817744	0.0584663	0.00717287	3.25269	0.218983	2.85295	1.96703	1.55861
	GPRC5C	sp|Q9NQ84|GPC5C_HUMAN	G-protein coupled receptor family C group 5 member C	16	0.15135	0.0718021	NA	NA	0.0010463	0.318522	0.305538	0.0362525	NA	NA	0.0342785	0.128196	NA	NA	Up in AD	0.000822365	0.0999988	0.00720814	1.63634	1.79266	0.359006	0.733466	1.33287
	LAMP2	sp|P13473|LAMP2_HUMAN	Lysosome-associated membrane glycoprotein 2	33	0.340909	0.0750667	0.113079	0.253925	0.0223623	0.212204	0.0237897	0.572424	0.0143531	0.6637	0.499194	0.00719944	0.0739738	0.203316	Up in AD	0.000826207	0.212204	0.00723654	6.78451	6.06266	7.53526	6.1966	3.33667
	ODR4	sp|Q5SWX8|ODR4_HUMAN	Protein odr-4 homolog	71	0.51276	-0.00396931	0.739403	-0.0315327	0.000335795	0.163749	0.458978	0.00415177	0.0397444	0.126129	0.0236891	0.128757	NA	NA	Up in AD	0.000828754	0.0651406	0.00725356	3.89957	4.93162	3.62791	4.36985	2.69273
	SCD5	sp|Q86SK9|SCD5_HUMAN	Stearoyl-CoA desaturase 5	13	0.883747	-0.151103	0.733384	-0.0317099	0.00137008	0.194986	0.0263161	0.220638	0.439005	0.0829295	0.184914	0.094129	0.00577825	0.325791	Up in AD	0.000831033	0.094129	0.00726822	7.23141	6.90913	6.99873	3.3322	2.46177
	DAGLB	sp|Q8NCG7|DGLB_HUMAN	Sn1-specific diacylglycerol lipase beta	36	0.0032925	0.185396	0.00532014	0.145784	0.182496	0.0320005	0.634784	-0.0167705	0.220299	0.119538	0.0567785	0.117707	0.43459	0.0234608	Up in AD	0.000834684	0.117707	0.00729454	1.78511	2.3609	2.08347	5.27728	1.65493
	TMEM67	sp|Q5HYA8|MKS3_HUMAN	Meckelin	16	0.0312629	0.154028	0.0177714	0.176022	0.109624	0.106373	0.0277714	0.215027	NA	NA	NA	NA	NA	NA	Up in AD	0.000835257	0.165025	0.00729454	3.11954	4.76483	2.27451	2.482	1.96197
	RAI14	sp|Q9P0K7|RAI14_HUMAN	Ankycorbin	88	0.239993	0.0696592	0.0203583	0.0783619	0.0131359	0.14508	0.0870731	0.108629	0.463109	0.0810989	0.172205	0.0632694	0.0248848	0.6534	Up in AD	0.000837821	0.0810989	0.00731162	3.24756	2.44508	3.66474	1.00075	1.33138
	OSBPL9	sp|Q96SU4-2|OSBL9_HUMAN	Isoform 2 of Oxysterol-binding protein-related protein 9	81	0.178196	0.0583549	0.429108	0.00480226	NA	NA	0.213481	0.0180373	0.455328	0.0544008	0.000265877	0.138071	0.0287198	0.196996	Up in AD	0.000847586	0.0563779	0.00739147	4.76311	5.48363	4.61991	4.79436	2.86746
	FAM107B	sp|Q9H098|F107B_HUMAN	Protein FAM107B	32	0.767834	-0.237091	0.05738	0.301865	0.0726372	0.190319	0.0636671	0.82155	0.0830583	0.482836	0.495332	0.0196906	0.00135365	0.478599	Up in AD	0.000851238	0.301865	0.00741794	3.2279	3.96698	6.69524	5.67791	0.88496
	BRD3	sp|Q15059|BRD3_HUMAN	Bromodomain-containing protein 3	41	0.170786	0.113635	0.180967	0.0440363	0.000974712	0.150189	0.0718277	0.109689	0.533429	-0.0768219	0.0321583	0.1455	0.307291	0.187612	Up in AD	0.000854306	0.113635	0.00743927	1.99173	2.23842	1.9403	1.40274	0.625541
	PSMB7	sp|Q99436|PSB7_HUMAN	Proteasome subunit beta type-7	69	0.143135	0.0851337	0.0248209	0.0532917	0.0387158	0.0480863	0.10647	0.0620027	0.00480769	0.164189	0.342822	0.0285719	0.473137	0.00643852	Up in AD	0.000855035	0.0532917	0.00744022	6.47337	6.72263	5.50506	6.29082	4.54553
	HIPK1	sp|Q86Z02|HIPK1_HUMAN	Homeodomain-interacting protein kinase 1	5	0.000857619	0.186059	NA	NA	NA	NA	NA	NA	NA	NA	NA	NA	NA	NA	Up in AD	0.000857619	0.186059	0.00745192	4.51224	5.33496	3.56877	4.70779	2.94126
	HIPK2	sp|Q9H2X6|HIPK2_HUMAN	Homeodomain-interacting protein kinase 2	4	0.000857619	0.186059	NA	NA	NA	NA	NA	NA	NA	NA	NA	NA	NA	NA	Up in AD	0.000857619	0.186059	0.00745192	6.12411	3.92502	7.84509	3.9554	3.14931
	CORO1B	sp|Q9BR76|COR1B_HUMAN	Coronin-1B	92	0.492322	0.00129802	0.275274	0.0136414	6.81055e-05	0.175309	0.038513	0.0991546	0.155371	0.108624	0.217529	0.044042	0.958435	-0.124208	Up in AD	0.000859944	0.044042	0.00746576	0.426396	0.145011	0.116564	0.261554	1.174
	CD14	sp|P08571|CD14_HUMAN	Monocyte differentiation antigen CD14	30	0.00895038	0.364303	0.165361	0.183373	0.00237479	0.352454	0.114356	0.266471	0.288917	0.197518	0.515976	-0.0558704	0.192338	0.34263	Up in AD	0.000860455	0.266471	0.00746576	0.313022	0.393003	0.949775	3.92156	0.356494
	CFHR2	sp|P36980|FHR2_HUMAN	Complement factor H-related protein 2	18	0.0206646	0.491088	0.0594664	0.226143	0.0373443	0.276182	0.0777296	0.359641	0.336717	0.282581	0.467739	0.0669545	0.0205399	0.787888	Up in AD	0.00086121	0.282581	0.00746693	NA	NA	NA	NA	NA
	ILVBL	sp|A1L0T0|ILVBL_HUMAN	Acetolactate synthase-like protein	172	0.0448989	0.100078	0.29783	0.0100994	0.00229792	0.0911439	0.175655	0.060476	0.497071	0.0224441	0.00497063	0.0908067	0.879341	-0.121062	Up in AD	0.000870907	0.060476	0.00754556	1.92173	1.65501	1.322	0.873941	0.722739
	SLC6A15	sp|Q9H2J7|S6A15_HUMAN	Sodium-dependent neutral amino acid transporter B(0)AT2	59	0.00566037	0.342796	0.00197528	0.237153	0.698244	-0.027888	0.531154	-0.00533441	0.747942	-0.266336	0.261501	0.0757758	0.014594	0.479133	Up in AD	0.000876528	0.0757758	0.00758878	0.558131	4.49781	2.0468	0.180363	0.26519
	TCF25	sp|Q9BQ70|TCF25_HUMAN	Transcription factor 25	52	0.0416794	0.142676	0.00999628	0.097211	0.205407	0.0233324	0.884056	-0.0893409	0.501209	-0.0137123	0.0629533	0.127182	0.00499523	0.257639	Up in AD	0.00088106	0.097211	0.00762253	4.05122	4.05531	3.37119	5.00665	3.49183
	NCL	sp|P19338|NUCL_HUMAN	Nucleolin	228	0.450741	0.00984698	0.105085	0.0364405	0.0117499	0.101908	0.00705493	0.227759	0.0982065	0.129731	0.379878	0.0628415	0.0816197	0.142319	Up in AD	0.000882647	0.101908	0.00763077	8.05198	8.80962	8.58147	8.53656	5.689
	ARHGAP9	sp|Q9BRR9|RHG09_HUMAN	Rho GTPase-activating protein 9	9	0.0254277	0.433055	0.0194555	0.105022	0.00630831	0.262451	NA	NA	NA	NA	0.590955	-0.137728	NA	NA	Up in AD	0.000894449	0.183737	0.00772359	0.756274	0.251881	1.16811	5.02075	0.0370448
	HIST1H4A	sp|P62805|H4_HUMAN	Histone H4	544	0.259357	0.0807983	0.103502	0.135122	0.0429752	0.156709	0.00416791	0.608027	0.0340777	0.657978	0.373358	0.112204	NA	NA	Up in AD	0.000894669	0.145916	0.00772359	NA	NA	NA	NA	NA
	C1QL1	sp|O75973|C1QRF_HUMAN	C1q-related factor	11	0.2042	0.145837	0.0431263	0.222486	0.631125	-0.0283235	NA	NA	NA	NA	0.000332309	0.315252	NA	NA	Up in AD	0.000895489	0.184162	0.00772512	NA	NA	NA	NA	NA
	AVEN	sp|Q9NQS1|AVEN_HUMAN	Cell death regulator Aven	33	0.131023	0.116547	0.0430994	0.080196	0.0616308	0.0842219	0.261364	0.044066	0.0191121	0.24925	0.0845348	0.118736	0.0839275	0.29949	Up in AD	0.000901922	0.116547	0.00777503	2.25998	2.88201	1.9314	0.840195	1.47544
	SYT5	sp|O00445|SYT5_HUMAN	Synaptotagmin-5	185	0.497767	0.000760837	0.807032	-0.0591928	0.822252	-0.0510085	0.988184	-0.62549	0.0383573	0.170737	9.95405e-06	0.270871	0.0994027	0.170191	Up in AD	0.000904653	0.000760837	0.00779265	0.694576	2.2239	0.824388	0.648079	0.561546
	SALL2	sp|Q9Y467|SALL2_HUMAN	Sal-like protein 2	15	0.00691476	0.247426	0.059143	0.145124	NA	NA	0.0329406	0.237202	NA	NA	0.138996	0.212764	NA	NA	Up in AD	0.000905263	0.224983	0.00779265	4.49967	4.0527	2.53609	0.549458	0.786939
	ARHGAP5	sp|Q13017|RHG05_HUMAN	Rho GTPase-activating protein 5	208	0.309501	0.024746	0.132227	0.0280126	4.07183e-05	0.111449	0.530689	-0.00221173	0.504682	-0.00898048	0.0534992	0.0846645	0.526718	-0.00480757	Up in AD	0.000914149	0.024746	0.00785978	7.50726	6.92865	5.7806	4.6333	3.61929
	SH3BGR	sp|P55822|SH3BG_HUMAN	SH3 domain-binding glutamic acid-rich protein	4	0.022034	0.801499	0.000830621	0.609283	0.2965	0.0508487	0.357903	0.0499052	NA	NA	NA	NA	0.171763	0.744771	Up in AD	0.00091437	0.609283	0.00785978	4.37378	3.83579	3.99649	1.3763	0.899045
	KCTD17	sp|Q8N5Z5|KCD17_HUMAN	BTB/POZ domain-containing protein KCTD17	9	0.213475	0.0806125	NA	NA	NA	NA	NA	NA	NA	NA	0.00166259	0.203848	0.0337449	0.242611	Up in AD	0.000916772	0.203848	0.00787481	0.651255	0	0.380161	0.162389	0.535549
	SVIL	sp|O95425|SVIL_HUMAN	Supervillin	39	0.0424498	0.208275	0.14301	0.0461701	0.0106501	0.126528	0.0225834	0.311654	0.373086	0.23142	0.472974	0.0283907	0.0495669	0.609979	Up in AD	0.000923923	0.208275	0.00793056	1.50864	4.65934	1.98072	1.03723	2.40961
	GSN	sp|P06396-3|GELS_HUMAN	Isoform 3 of Gelsolin	709	0.491625	0.00351638	0.0477802	0.209731	NA	NA	0.0118282	0.591005	0.0324523	0.364852	0.0313869	0.212658	0.226454	0.274731	Up in AD	0.000925129	0.243694	0.00793524	5.1923	2.1509	4.85275	5.56489	4.13838
	FBXO30	sp|Q8TB52|FBX30_HUMAN	F-box only protein 30	39	0.00330865	0.0223575	0.411714	0.00812186	0.000162523	0.159252	0.6296	-0.0228604	NA	NA	0.49808	0.00495424	0.931091	-0.226607	Up in AD	0.000930887	0.00653805	0.00797893	3.36086	3.23767	2.07974	2.79068	0.752043
	FTL	sp|P02792|FRIL_HUMAN	Ferritin light chain	31	0.1261	0.291827	0.0833561	0.193887	0.00233682	0.606195	0.0216328	0.799492	0.0941863	0.661216	0.371632	0.0937925	0.696164	-0.20292	Up in AD	0.000932766	0.291827	0.00798935	9.33629	6.69512	9.1005	9.80087	7.76518
	TSGA10	sp|Q9BZW7|TSG10_HUMAN	Testis-specific gene 10 protein	2	0.132664	0.45203	0.000688003	0.369473	NA	NA	NA	NA	NA	NA	NA	NA	NA	NA	Up in AD	0.000940263	0.410751	0.00804782	3.59551	4.9801	3.22648	2.2226	1.46615
	SLC25A29	sp|Q8N8R3|MCATL_HUMAN	Mitochondrial basic amino acids transporter	12	0.00118727	0.325692	0.0142205	0.115051	0.277634	0.046691	0.606902	-0.0170469	0.532208	-0.136292	0.36216	0.0510986	0.0239273	1.08325	Up in AD	0.000941318	0.0510986	0.00805112	2.84978	2.74009	1.37453	2.3317	0.42694
[truncated: 10,613 more rows]

## Sheet: S3
	Supplementary Table S3. Enrichment of AD differentially expressed proteins in different types of brain cells
[truncated: 632 more rows]

## Sheet: S4
	Supplementary Table S4. Meta-analysis of six published datasets to identify proteomic changes in the CSF of AD
[truncated: 5,943 more rows]

## Sheet: S5
	Supplementary Table S5. CSF protein biomarker candidates by integrating the tissue and CSF proteomes
[truncated: 112 more rows]
